# Supplementary material for: Human brain organoid model of maternal immune activation identifies radial glia cells as selectively vulnerable
Source: Mol Psychiatry. 2023 Mar 6;28(12):5077–89. doi: 10.1038/s41380-023-01997-1 (PMC9986664; doi:10.1038/s41380-023-01997-1)
Supplement: Supplementary file 8 — Supplementary Tables 1-16 [file 41380_2023_1997_MOESM8_ESM.xlsx]

## Sheet: STable1 RNAseq Sample Metadata
Sample Name	Group Name	Cell line	Batch of differentiation	Age of the organoids
AB05B_1	Vehicle	HMGU1	B05	D50
AB05B_2	Vehicle	HMGU1	B05	D50
AB05B_3	Vehicle	HMGU1	B05	D50
AB05H_1	Hyper-IL-6	HMGU1	B05	D50
AB05H_2	Hyper-IL-6	HMGU1	B05	D50
AB05H_3	Hyper-IL-6	HMGU1	B05	D50
AB06B_1	Vehicle	BIONi010-C	B06	D50
AB06B_2	Vehicle	BIONi010-C	B06	D50
AB06B_3	Vehicle	BIONi010-C	B06	D50
AB06H_1	Hyper-IL-6	BIONi010-C	B06	D50
AB06H_2	Hyper-IL-6	BIONi010-C	B06	D50
AB06H_3	Hyper-IL-6	BIONi010-C	B06	D50
AB15B_1	Vehicle	BIONi010-C	B15	D55
AB15B_2	Vehicle	BIONi010-C	B15	D55
AB15B_3	Vehicle	BIONi010-C	B15	D55
AB15H_1	Hyper-IL-6	BIONi010-C	B15	D55
AB15H_2	Hyper-IL-6	BIONi010-C	B15	D55
AB15H_3	Hyper-IL-6	BIONi010-C	B15	D55
AB16B_1	Vehicle	HMGU1	B16	D55
AB16B_2	Vehicle	HMGU1	B16	D55
AB16B_3	Vehicle	HMGU1	B16	D55
AB16H_1	Hyper-IL-6	HMGU1	B16	D55
AB16H_2	Hyper-IL-6	HMGU1	B16	D55
AB16H_3	Hyper-IL-6	HMGU1	B16	D55

## Sheet: STable2 RNAseq DEGs D50
gene_id	Hyper_IL_6	Vehicle	log2FoldChange	pvalue	padj	gene_name
ENSG00000037965	0	660.408	-25.9504	5.59e-18	1.32e-13	HOXC8
ENSG00000260027	0	196.272	-23.7671	2.51e-15	2.27e-11	HOXB7
ENSG00000120068	0	139.786	-23.7164	2.88e-15	2.27e-11	HOXB8
ENSG00000128610	102.783	4.19609	4.59477	1.17e-08	6.91e-05	FEZF1
ENSG00000228549	179.875	90.9243	0.982676	1.63e-08	7.73e-05	U1
ENSG00000135111	6.68604	37.6361	-2.47148	2.37e-08	9.37e-05	TBX3
ENSG00000230316	177.13	7.27126	4.60811	3.79e-08	0.00012828	FEZF1-AS1
ENSG00000196090	1194.57	9.01558	7.05585	4.15e-07	0.0012294	PTPRT
ENSG00000019991	9.80023	125.293	-3.66879	6e-07	0.00157861	HGF
ENSG00000077009	14.6357	2.6338	2.48197	7.3e-07	0.00172825	NMRK2
ENSG00000105880	1248.34	6.24926	7.64265	1.07e-06	0.00229509	DLX5
ENSG00000130600	79.556	317.552	-1.99628	1.48e-06	0.00291383	H19
ENSG00000233421	61.9479	22.501	1.4466	1.81e-06	0.00329946	U1
ENSG00000165072	196.569	73.3803	1.42158	2.3e-06	0.0038944	MAMDC2
ENSG00000138083	1698.98	8.13662	7.7051	3.99e-06	0.00629921	SIX3
ENSG00000144668	96.6628	225.171	-1.21731	4.93e-06	0.00695563	ITGA9
ENSG00000084636	199.432	545.384	-1.45024	5.03e-06	0.00695563	COL16A1
ENSG00000115844	1220.15	25.4462	5.58084	5.57e-06	0.00695563	DLX2
ENSG00000231764	6678.3	5.36412	10.2745	5.58e-06	0.00695563	DLX6-AS1
ENSG00000172061	167.037	4.18791	5.30578	6.08e-06	0.00720352	LRRC15
ENSG00000106113	84.3092	679.07	-3.00844	6.96e-06	0.00784782	CRHR2
ENSG00000198848	23.7997	3.26804	2.83662	7.43e-06	0.0079969	CES1
ENSG00000225156	31.111	1.13183	4.77983	8.28e-06	0.00852901	AC012354.6
ENSG00000148704	238.866	1.48702	7.31032	9.24e-06	0.00911718	VAX1
ENSG00000144355	1528.14	16.4738	6.53197	1.17e-05	0.0111256	DLX1
ENSG00000233508	28.6524	0.565873	5.81045	1.61e-05	0.0143025	RP1-269M15.3
ENSG00000124302	301.829	1045.53	-1.79191	1.63e-05	0.0143025	CHST8
ENSG00000164600	747.608	8229.44	-3.46039	1.79e-05	0.0151719	NEUROD6
ENSG00000115221	27.6827	1.44139	4.19726	1.95e-05	0.0159209	ITGB6
ENSG00000145824	2560.36	676.994	1.9192	2.15e-05	0.0169409	CXCL14
ENSG00000110975	164.796	23.1986	2.82296	2.27e-05	0.0173499	SYT10
ENSG00000111432	2199.27	8.24419	8.06276	2.72e-05	0.020098	FZD10
ENSG00000205927	110.897	7.90201	3.79098	3.25e-05	0.0230269	OLIG2
ENSG00000214546	8.34492	35.4095	-2.06079	3.31e-05	0.0230269	AC087491.2
ENSG00000163362	241.216	106.465	1.17824	3.69e-05	0.0249504	C1orf106
ENSG00000167281	973.84	1720.31	-0.82038	4.47e-05	0.029402	RBFOX3
ENSG00000259439	194.476	3.92278	5.63261	5e-05	0.0319759	RP11-89K21.1
ENSG00000006377	628.503	2.64187	7.89148	5.17e-05	0.0319759	DLX6
ENSG00000157368	43.6681	330.371	-2.91888	5.27e-05	0.0319759	IL34
ENSG00000204572	1.96142	9.68484	-2.29953	6.05e-05	0.0357944	KRTAP5-10
ENSG00000156140	391.322	1433.69	-1.87294	6.38e-05	0.0360862	ADAMTS3
ENSG00000103888	86.7297	568.481	-2.71204	6.4e-05	0.0360862	KIAA1199
ENSG00000206082	10.5982	28.1324	-1.3965	6.72e-05	0.0369846	LINC01002
ENSG00000137747	12.4846	253.078	-4.34015	7.36e-05	0.0396029	TMPRSS13
ENSG00000184564	472.476	128.255	1.88127	7.8e-05	0.0410602	SLITRK6
ENSG00000229520	216.31	27.0631	2.99615	8.2e-05	0.0422243	LINC00404
ENSG00000169174	24.8123	452.129	-4.18723	9.67e-05	0.0487303	PCSK9
ENSG00000154146	1393.8	209.085	2.73683	0.000114466	0.0564675	NRGN
ENSG00000167964	214.438	933.457	-2.12154	0.000121578	0.0587518	RAB26
ENSG00000259663	86.28	1.57331	5.74993	0.000131137	0.0616374	CTD-2314G24.2
ENSG00000075426	2305.7	658.256	1.80853	0.000132755	0.0616374	FOSL2
ENSG00000130751	323.508	48.1062	2.74814	0.000163482	0.0740518	NPAS1
ENSG00000197757	0.156421	405.997	-11.3111	0.000165748	0.0740518	HOXC6
ENSG00000232887	7.32069	21.7398	-1.55983	0.000171992	0.0743795	AC006466.5
ENSG00000101265	4165.09	2862.96	0.540554	0.000172764	0.0743795	RASSF2
ENSG00000154217	1651.6	2473.8	-0.582588	0.000190752	0.0787571	PITPNC1
ENSG00000006074	25.5144	1.40416	4.16633	0.000191625	0.0787571	CCL18
ENSG00000257718	12.5161	0.191908	5.62246	0.00019291	0.0787571	RP11-396F22.1
ENSG00000101327	4124.66	114.575	5.17013	0.000200487	0.0793661	PDYN
ENSG00000171532	1999.05	9283.19	-2.21527	0.000201105	0.0793661	NEUROD2
ENSG00000228672	51.4297	86.3272	-0.747486	0.000218613	0.084571	PROB1
ENSG00000162614	91.6062	42.9626	1.0837	0.000221437	0.084571	NEXN
ENSG00000185482	43.8783	80.5636	-0.875647	0.000235771	0.0879983	STAC3
ENSG00000269501	121.543	54.6394	1.1491	0.000245199	0.0879983	RP11-353N4.6
ENSG00000231453	514.965	0.353519	10.4227	0.000245379	0.0879983	AC018470.4
ENSG00000261452	1341.35	2133.89	-0.669407	0.000245884	0.0879983	RP11-509E16.1
ENSG00000180730	213.275	1015.25	-2.25078	0.000248992	0.0879983	SHISA2
ENSG00000255103	341.51	180.223	0.922467	0.000263012	0.0904741	KIAA0754
ENSG00000224243	219.384	30.5736	2.84173	0.000263639	0.0904741	LINC00403
ENSG00000147256	39.5996	5.73388	2.79823	0.000281469	0.0939193	ARHGAP36
ENSG00000155886	106.783	605.889	-2.50331	0.000281611	0.0939193	SLC24A2
ENSG00000231227	8.48183	71.6477	-3.07354	0.000289729	0.0952845	RP11-85O21.4
ENSG00000111012	30.8988	55.6964	-0.849506	0.000294526	0.0955353	CYP27B1
ENSG00000164741	139.392	247.556	-0.82641	0.000300691	0.0962171	DLC1
ENSG00000139438	1421.84	415.086	1.77551	0.0003065	0.0967682	FAM222A
ENSG00000008513	657.873	1117.97	-0.764281	0.000312295	0.0973003	ST3GAL1
ENSG00000143171	1205.05	88.4774	3.76726	0.00032691	0.0996837	RXRG
ENSG00000104888	254.218	4125.98	-4.02048	0.000328364	0.0996837	SLC17A7
ENSG00000113763	871.324	1921.43	-1.14051	0.000347768	0.104238	UNC5A
ENSG00000156687	402.425	155.825	1.36896	0.000367449	0.10876	UNC5D
ENSG00000251468	3.5148	11.1141	-1.65909	0.000388466	0.113562	RP11-369K16.1
ENSG00000158748	40.4418	4.37111	3.19464	0.000396229	0.114419	HTR6
ENSG00000217236	815.961	8.36373	6.6004	0.000409002	0.116393	SP9
ENSG00000238961	6.48731	1.25153	2.47947	0.0004129	0.116393	SNORA47
ENSG00000272077	145.05	205.358	-0.503161	0.000422402	0.116777	RP11-348P10.2
ENSG00000150556	22.1458	46.1647	-1.05251	0.000425023	0.116777	LYPD6B
ENSG00000180739	25.2126	1.38633	4.12055	0.000429054	0.116777	S1PR5
ENSG00000164251	114.925	27.0889	2.07863	0.000442786	0.119145	F2RL1
ENSG00000175697	91.8765	304.224	-1.72603	0.000461976	0.122402	GPR156
ENSG00000181408	17.6641	3.19188	2.48158	0.000465231	0.122402	UTS2R
ENSG00000148677	16.9009	2.14555	2.97802	0.000473574	0.123228	ANKRD1
ENSG00000226919	0.466008	6.71493	-3.75015	0.000483185	0.124362	RP11-80B9.1
ENSG00000168071	131.377	275.147	-1.06595	0.000513567	0.129692	CCDC88B
ENSG00000235934	32.0221	3.36562	3.23532	0.000514846	0.129692	AC007405.8
ENSG00000142494	19.5391	52.8341	-1.42866	0.000531258	0.132418	SLC47A1
ENSG00000227467	3.85334	22.1639	-2.5014	0.000545391	0.134524	RP11-169D4.1
ENSG00000179388	249.97	16.8117	3.89529	0.000558355	0.136129	EGR3
ENSG00000010932	51.0388	8.7514	2.53619	0.000563394	0.136129	FMO1
ENSG00000167306	172.63	1104.76	-2.67776	0.0006394	0.152933	MYO5B
ENSG00000113389	70.1008	456.224	-2.70231	0.000648384	0.153531	NPR3
ENSG00000175445	534.264	1650.47	-1.62702	0.000678513	0.159074	LPL
ENSG00000162490	9443.36	6866.05	0.459733	0.000692851	0.159588	DRAXIN
ENSG00000232479	5.83889	0.739449	2.85805	0.000694183	0.159588	AC010900.2
ENSG00000070601	95.4879	41.555	1.19594	0.000715652	0.162507	FRMPD1
ENSG00000074317	652.355	1777.44	-1.44568	0.000720604	0.162507	SNCB
ENSG00000234921	9.8206	53.6192	-2.43972	0.000744283	0.166263	RP11-85O21.5
ENSG00000154262	1.64511	9.48409	-2.51163	0.000757953	0.16736	ABCA6
ENSG00000188162	4.91405	33.3418	-2.75429	0.000763328	0.16736	OTOG
ENSG00000250305	328.434	881.922	-1.42455	0.000786904	0.170946	KIAA1456
ENSG00000183077	136.795	260.326	-0.926624	0.000800274	0.17227	AFMID
ENSG00000196787	96.6861	60.9359	0.664458	0.000821461	0.175238	HIST1H2AG
ENSG00000088970	207.711	324.853	-0.644242	0.00084085	0.175287	PLK1S1
ENSG00000138395	2.26781	9.06424	-1.97548	0.000843663	0.175287	CDK15
ENSG00000091137	3.93205	55.6425	-3.81903	0.00085785	0.175287	SLC26A4
ENSG00000181195	710.996	297.031	1.25964	0.000862709	0.175287	PENK
ENSG00000272933	713.785	490.06	0.540319	0.00086374	0.175287	RP11-47A8.5
ENSG00000165810	82.8039	380.614	-2.19956	0.000918878	0.184391	BTNL9
ENSG00000225472	74.7608	352.476	-2.23643	0.000957887	0.190603	RP11-120J1.1
ENSG00000204466	132.036	19.8184	2.72717	0.000966505	0.190716	DGKK
ENSG00000011105	2978.52	1635.74	0.864605	0.00100497	0.196313	TSPAN9
ENSG00000130037	192.819	63.5209	1.60111	0.00101393	0.196313	KCNA5
ENSG00000242686	47.775	85.8919	-0.850571	0.00101974	0.196313	RP11-1191J2.2
ENSG00000176302	2.449	9.17577	-1.88799	0.001029	0.196497	FOXR1

## Sheet: STable3 RNAseq DEGs D55
gene_id	Hyper_IL_6	Vehicle	log2FoldChange	pvalue	padj	gene_name
ENSG00000146469	27.913	0	22.3382	1.06e-13	1.96e-09	VIP
ENSG00000125869	956.922	41.8625	4.51612	2.73e-13	2.53e-09	LAMP5
ENSG00000128573	853.561	211.632	2.0117	1.94e-08	9.13e-05	FOXP2
ENSG00000217236	1026.83	4.21065	7.9258	1.97e-08	9.13e-05	SP9
ENSG00000159674	268.626	96.497	1.47761	7e-08	0.000259039	SPON2
ENSG00000178343	212.09	18.6394	3.50754	8.93e-08	0.000275481	SHISA3
ENSG00000105880	1801.6	9.02311	7.63841	1.35e-07	0.000355961	DLX5
ENSG00000128564	3792.94	767.972	2.30426	2.01e-07	0.000464312	VGF
ENSG00000157005	3611.67	62.8416	5.84498	5.16e-07	0.00106045	SST
ENSG00000115844	1500.7	19.896	6.23583	6.03e-07	0.00110426	DLX2
ENSG00000164300	281.649	500.55	-0.830949	6.77e-07	0.00110426	SERINC5
ENSG00000144355	2256.67	14.1162	7.31755	7.16e-07	0.00110426	DLX1
ENSG00000168081	101.649	4.22736	4.59822	8.53e-07	0.00121415	PNOC
ENSG00000162645	161.149	6.17358	4.7062	9.48e-07	0.00125207	GBP2
ENSG00000148704	329.382	0.91945	8.46525	1.4e-06	0.0017234	VAX1
ENSG00000242622	65.5778	136.734	-1.06122	1.92e-06	0.00216836	RP11-18H7.1
ENSG00000021645	1957.06	475.367	2.04178	2.11e-06	0.00216836	NRXN3
ENSG00000143036	73.3891	15.6581	2.22763	2.2e-06	0.00216836	SLC44A3
ENSG00000174948	63.4891	1.68104	5.25446	2.34e-06	0.00216836	GPR149
ENSG00000196639	119.421	22.0269	2.43835	2.34e-06	0.00216836	HRH1
ENSG00000131979	62.3743	18.5258	1.74856	2.55e-06	0.00224688	GCH1
ENSG00000231764	8657.46	11.2977	9.57934	2.76e-06	0.00225978	DLX6-AS1
ENSG00000184408	1026.59	288.991	1.82898	2.85e-06	0.00225978	KCND2
ENSG00000184221	90.4947	0.85248	6.66886	3.01e-06	0.00225978	OLIG1
ENSG00000115828	124.572	41.9811	1.57186	3.05e-06	0.00225978	QPCT
ENSG00000168843	692.924	1784.93	-1.36548	3.83e-06	0.00272202	FSTL5
ENSG00000182836	715.914	117.966	2.60206	4e-06	0.0027407	PLCXD3
ENSG00000183458	609.316	1103.35	-0.856982	4.31e-06	0.00281447	RP11-958N24.1
ENSG00000169432	353.085	57.914	2.60914	4.42e-06	0.00281447	SCN9A
ENSG00000179698	79.2942	152.997	-0.947231	4.56e-06	0.00281447	KIAA1875
ENSG00000006377	753.818	4.51193	7.37569	4.78e-06	0.00285253	DLX6
ENSG00000239377	4.30661	21.7831	-2.35685	5.77e-06	0.00333143	RP4-584D14.6
ENSG00000143171	1249.03	53.5938	4.54249	6.16e-06	0.00333143	RXRG
ENSG00000154620	266.543	111.118	1.26369	6.29e-06	0.00333143	TMSB4Y
ENSG00000132329	166.704	25.2721	2.72134	6.37e-06	0.00333143	RAMP1
ENSG00000133256	425.143	685.292	-0.689327	6.48e-06	0.00333143	PDE6B
ENSG00000163630	1005.39	97.9067	3.36046	6.67e-06	0.00333544	SYNPR
ENSG00000139155	95.2031	6.36429	3.91563	7.41e-06	0.00353008	SLCO1C1
ENSG00000179104	1421.26	1044.05	0.444812	7.99e-06	0.00353008	TMTC2
ENSG00000184709	39.3107	6.81222	2.5277	8.09e-06	0.00353008	LRRC26
ENSG00000185745	368.235	152.258	1.27432	8.22e-06	0.00353008	IFIT1
ENSG00000153012	772.14	78.9479	3.29072	8.29e-06	0.00353008	LGI2
ENSG00000136750	1989.56	53.5418	5.2156	8.34e-06	0.00353008	GAD2
ENSG00000169427	611.471	191.239	1.67768	8.4e-06	0.00353008	KCNK9
ENSG00000249592	96.0524	163.277	-0.769837	8.64e-06	0.00355163	RP11-440L14.1
ENSG00000121570	128.354	14.9253	3.11121	9.36e-06	0.00376438	DPPA4
ENSG00000016082	303.574	1.92693	7.29709	1.12e-05	0.00433395	ISL1
ENSG00000272267	52.5535	14.5101	1.86542	1.12e-05	0.00433395	RP11-375N15.2
ENSG00000179348	48.6155	6.03285	3.01454	1.5e-05	0.00564831	GATA2
ENSG00000254510	277.903	44.3534	2.64854	1.58e-05	0.00584117	RP11-867G23.10
ENSG00000100884	37.9122	227.009	-2.5827	1.73e-05	0.00628567	CPNE6
ENSG00000101438	1912.38	60.5268	4.98195	1.88e-05	0.0066758	SLC32A1
ENSG00000170571	50.3012	13.4622	1.90048	1.93e-05	0.00672671	EMB
ENSG00000182348	88.3294	7.0346	3.65017	2e-05	0.00686775	ZNF804B
ENSG00000117228	183.982	14.6939	3.64625	2.18e-05	0.00714253	GBP1
ENSG00000101638	258.682	31.0671	3.0589	2.19e-05	0.00714253	ST8SIA5
ENSG00000269688	6.31702	20.2426	-1.68533	2.24e-05	0.00714253	AC008982.2
ENSG00000125354	3659.22	1781.75	1.03837	2.26e-05	0.00714253	2022-09-06
ENSG00000205927	133.035	6.96574	4.24981	2.31e-05	0.00714253	OLIG2
ENSG00000186648	1783.97	4240.67	-1.24935	2.32e-05	0.00714253	LRRC16B
ENSG00000250251	752.882	1406.06	-0.901772	2.36e-05	0.00714796	PKD1P6
ENSG00000109610	108.383	13.9907	2.95723	2.43e-05	0.00714796	SOD3
ENSG00000261373	45.9686	88.438	-0.94561	2.74e-05	0.00714796	VPS9D1-AS1
ENSG00000163623	55.9086	6.32485	3.14892	2.76e-05	0.00714796	NKX6-1
ENSG00000231754	79.3823	4.49427	4.14663	2.76e-05	0.00714796	RP11-204E9.1
ENSG00000204052	384.244	182.333	1.0763	2.78e-05	0.00714796	LRRC73
ENSG00000115657	123.702	207.633	-0.748554	2.79e-05	0.00714796	ABCB6
ENSG00000250579	57.285	4.46263	3.70582	2.79e-05	0.00714796	CTD-2297D10.2
ENSG00000130429	160.937	99.2422	0.698883	2.8e-05	0.00714796	ARPC1B
ENSG00000170390	7039.08	3229.86	1.12399	2.8e-05	0.00714796	DCLK2
ENSG00000165092	34.7466	2.58295	3.7207	2.81e-05	0.00714796	ALDH1A1
ENSG00000233718	85.3083	177.504	-1.06181	2.82e-05	0.00714796	MYCNOS
ENSG00000113532	1167.3	378.709	1.62422	2.98e-05	0.00744856	ST8SIA4
ENSG00000130208	256.754	26.383	3.28404	3.13e-05	0.00770879	APOC1
ENSG00000121361	56.854	10.8554	2.39106	3.36e-05	0.0081718	KCNJ8
ENSG00000135473	1398.88	2060.16	-0.558804	3.4e-05	0.0081718	PAN2
ENSG00000104722	9637.88	1675.13	2.52446	3.57e-05	0.00836612	NEFM
ENSG00000205560	48.0404	99.4767	-1.04881	3.57e-05	0.00836612	CPT1B
ENSG00000272849	131.516	351.067	-1.41718	3.84e-05	0.00880376	RP11-347I19.8
ENSG00000111554	623.084	1662.4	-1.41649	3.9e-05	0.00880376	MDM1
ENSG00000270055	76.7341	32.1521	1.25697	3.9e-05	0.00880376	CTD-3092A11.2
ENSG00000007520	1953.34	1400.75	0.480233	4.11e-05	0.00914748	TSR3
ENSG00000069535	104.525	28.0434	1.89827	4.15e-05	0.00914748	MAOB
ENSG00000164692	9067.65	1883.59	2.26724	4.51e-05	0.00971438	COL1A2
ENSG00000184203	1995.58	1505.22	0.407073	4.52e-05	0.00971438	PPP1R2
ENSG00000165617	4641.78	8963.71	-0.949452	4.63e-05	0.00985125	DACT1
ENSG00000238035	126.945	215.254	-0.764336	4.72e-05	0.00992688	AC138035.2
ENSG00000149090	93.1198	21.6561	2.10448	4.95e-05	0.0101603	PAMR1
ENSG00000254528	69.3915	280.651	-2.01744	4.97e-05	0.0101603	RP11-728F11.4
ENSG00000269352	76.8835	154.752	-1.01113	5.01e-05	0.0101603	AC018766.5
ENSG00000214176	358.796	617.857	-0.784917	5.05e-05	0.0101603	PLEKHM1P
ENSG00000175356	173.647	43.7842	1.989	5.46e-05	0.010867	SCUBE2
ENSG00000128578	270.131	75.1187	1.84729	5.53e-05	0.0108924	STRIP2
ENSG00000119509	265.861	424.693	-0.677861	5.75e-05	0.0111913	INVS
ENSG00000163235	142.999	19.5407	2.87285	5.99e-05	0.0115482	TGFA
ENSG00000139304	1.1766	31.4821	-4.7446	6.15e-05	0.0116095	PTPRQ
ENSG00000134954	68.2027	8.39053	3.01526	6.19e-05	0.0116095	ETS1
ENSG00000151812	128.956	17.5382	2.88214	6.21e-05	0.0116095	SLC35F4
ENSG00000115194	116.506	35.9281	1.6997	6.33e-05	0.0117064	SLC30A3
ENSG00000168461	1176.35	389.794	1.59395	6.43e-05	0.0117296	RAB31
ENSG00000133116	95.2726	18.2682	2.38497	6.47e-05	0.0117296	KL
ENSG00000081803	131.538	43.0662	1.61025	6.69e-05	0.0119706	CADPS2
ENSG00000095596	4.26722	27.5016	-2.69441	6.73e-05	0.0119706	CYP26A1
ENSG00000134531	400.654	125.319	1.6767	7.16e-05	0.0125431	EMP1
ENSG00000106852	67.3188	4.60075	3.873	7.19e-05	0.0125431	LHX6
ENSG00000233087	125.638	45.0223	1.483	7.39e-05	0.0127711	AC073869.1
ENSG00000154146	1268.83	193.539	2.71307	7.59e-05	0.0129187	NRGN
ENSG00000138083	1780.63	24.0496	6.20937	7.61e-05	0.0129187	SIX3
ENSG00000109906	71.4946	146.345	-1.03827	7.76e-05	0.0130462	ZBTB16
ENSG00000152583	3032.09	495.319	2.61395	8.47e-05	0.0139602	SPARCL1
ENSG00000136059	145.395	332.155	-1.19418	8.51e-05	0.0139602	VILL
ENSG00000197381	1554.84	2230.99	-0.521399	8.62e-05	0.0139602	ADARB1
ENSG00000267372	52.5382	15.8364	1.74144	8.66e-05	0.0139602	AC005330.2
ENSG00000237357	4.81887	20.1249	-2.10157	8.68e-05	0.0139602	RP11-475I24.3
ENSG00000005513	2312.26	1167.96	0.985467	8.83e-05	0.0139798	SOX8
ENSG00000175265	3596.3	6138.45	-0.7715	8.96e-05	0.0139798	GOLGA8A
ENSG00000230798	97.0546	10.2425	3.24433	8.98e-05	0.0139798	RP4-792G4.2
ENSG00000144290	737.768	2008.12	-1.44492	9e-05	0.0139798	SLC4A10
ENSG00000148680	82.0624	8.70388	3.2423	9.13e-05	0.0139798	HTR7
ENSG00000213983	455.316	772.372	-0.762837	9.14e-05	0.0139798	AP1G2
ENSG00000118785	197.61	29.7692	2.73266	9.26e-05	0.0139895	SPP1
ENSG00000165379	784.057	249.477	1.65258	9.3e-05	0.0139895	LRFN5
ENSG00000167081	5194.94	1007.14	2.36687	9.52e-05	0.0142034	PBX3
ENSG00000172318	540.534	259.477	1.05911	0.000100049	0.0145986	B3GALT1
ENSG00000260006	439.447	226.982	0.954025	0.000100265	0.0145986	RP11-469M7.1
ENSG00000188488	114.261	8.09227	3.8161	0.000100608	0.0145986	SERPINA5
ENSG00000259275	24.4974	0.831821	4.89177	0.000101568	0.0145986	RP11-522B15.3
ENSG00000233926	26.9754	4.38092	2.62634	0.000104288	0.0145986	RP11-154D17.1
ENSG00000205922	31.7972	2.39049	3.72432	0.000105123	0.0145986	ONECUT3
ENSG00000163644	1697.43	1250.93	0.440512	0.00010586	0.0145986	PPM1K
ENSG00000177459	33.3138	5.99595	2.46691	0.000107158	0.0145986	C8orf47
ENSG00000257315	110.514	235.304	-1.09303	0.000108785	0.0145986	ZBED6
ENSG00000008513	777.752	2628.52	-1.75704	0.000110903	0.0145986	ST3GAL1
ENSG00000103154	1047.91	338.364	1.63116	0.000111884	0.0145986	NECAB2
ENSG00000112530	187.67	73.7207	1.34996	0.000112519	0.0145986	PACRG
ENSG00000001626	20.8157	79.8053	-1.94955	0.000113935	0.0145986	CFTR
ENSG00000204588	62.4401	14.8464	2.08431	0.000114672	0.0145986	LINC01123
ENSG00000272933	805.382	584.569	0.463586	0.000115025	0.0145986	RP11-47A8.5
ENSG00000169902	876.514	490.583	0.837723	0.000115755	0.0145986	TPST1
ENSG00000140675	37.7575	10.1808	1.89817	0.000116269	0.0145986	SLC5A2
ENSG00000259834	401.305	180.471	1.15434	0.000116436	0.0145986	RP11-284N8.3
ENSG00000145391	1293.58	3110.88	-1.26619	0.000116895	0.0145986	SETD7
ENSG00000121716	112.827	259.286	-1.20311	0.000116969	0.0145986	PILRB
ENSG00000141933	748.568	445.296	0.750096	0.000117136	0.0145986	TPGS1
ENSG00000119917	171.314	33.0324	2.37624	0.00011725	0.0145986	IFIT3
ENSG00000267896	24.171	46.1486	-0.941405	0.000117522	0.0145986	AC018766.4
ENSG00000153823	1006.26	337.934	1.57473	0.000117585	0.0145986	PID1
ENSG00000174469	13007.5	27155.4	-1.06194	0.00011918	0.0146981	CNTNAP2
ENSG00000103037	442.07	615.869	-0.478537	0.000120376	0.0147473	SETD6
ENSG00000073910	2612.6	1265.08	1.04642	0.000123512	0.0150319	FRY
ENSG00000246859	623.482	1201.58	-0.947129	0.000128198	0.0155003	STARD4-AS1
ENSG00000064687	1101.65	1686.66	-0.6147	0.000131035	0.0157232	ABCA7
ENSG00000214021	419.267	571.891	-0.447624	0.000131742	0.0157232	TTLL3
ENSG00000139278	155.236	60.7859	1.35498	0.000135576	0.0159912	GLIPR1
ENSG00000166987	1016.71	1676.15	-0.721669	0.000136244	0.0159912	MBD6
ENSG00000130751	513.749	37.2305	3.78669	0.00013658	0.0159912	NPAS1
ENSG00000135502	161.994	483.036	-1.57805	0.000138928	0.0161637	SLC26A10
ENSG00000187323	1401.61	2546.69	-0.861908	0.000145381	0.0168087	DCC
ENSG00000110975	90.0534	15.8996	2.49811	0.000146602	0.0168447	SYT10
ENSG00000103044	545.685	743.099	-0.444782	0.000148517	0.0169016	HAS3
ENSG00000149972	373.254	68.1717	2.45408	0.000148925	0.0169016	CNTN5
ENSG00000160796	785.12	1317.12	-0.746985	0.000150666	0.0169018	NBEAL2
ENSG00000168772	1218.52	280.645	2.11842	0.000150754	0.0169018	CXXC4
ENSG00000155849	1933.35	708.735	1.44799	0.000154566	0.0172248	ELMO1
ENSG00000151006	126.527	263.003	-1.05711	0.000155933	0.0172597	PRSS53
ENSG00000265806	48.3504	82.5268	-0.77351	0.000156746	0.0172597	MIR4292
ENSG00000179271	1710.27	1292.83	0.404264	0.000160316	0.0174533	GADD45GIP1
ENSG00000089692	69.0767	136.667	-0.98554	0.00016039	0.0174533	LAG3
ENSG00000077092	337.148	77.7464	2.11698	0.000164747	0.0175164	RARB
ENSG00000168813	1024.98	1401.42	-0.452141	0.000164953	0.0175164	ZNF507
ENSG00000183186	1452.11	756.233	0.941597	0.000166498	0.0175164	C2CD4C
ENSG00000223804	153.054	62.5108	1.2942	0.000167574	0.0175164	RP6-206I17.1
ENSG00000099260	311.08	889.715	-1.51687	0.000168503	0.0175164	PALMD
ENSG00000221978	5871.57	7945.56	-0.436481	0.000169206	0.0175164	CCNL2
ENSG00000133816	148.801	533.88	-1.84461	0.000170133	0.0175164	MICAL2
ENSG00000101958	1347.61	260.762	2.36987	0.00017033	0.0175164	GLRA2
ENSG00000119715	255.231	72.3397	1.8196	0.00017077	0.0175164	ESRRB
ENSG00000165966	765.191	195.608	1.96769	0.000171253	0.0175164	PDZRN4
ENSG00000170396	844.068	249.486	1.759	0.000171386	0.0175164	ZNF804A
ENSG00000099795	1670.76	1236.44	0.434602	0.00017687	0.0178794	NDUFB7
ENSG00000174446	387.504	283.078	0.453813	0.000178919	0.0179881	SNAPC5
ENSG00000162975	706.286	207.496	1.76829	0.000185693	0.0184785	KCNF1
ENSG00000240445	213.092	309.286	-0.541189	0.000185794	0.0184785	FOXO3B
ENSG00000165731	196.023	48.2235	2.02497	0.000189031	0.0186999	RET
ENSG00000187682	24.7587	10.6178	1.22578	0.000190436	0.0187387	ERAS
ENSG00000162631	548.925	151.722	1.85527	0.000191964	0.0187891	NTNG1
ENSG00000091127	341.086	565.815	-0.731269	0.000201232	0.0195926	PUS7
ENSG00000029153	280.116	84.5508	1.7295	0.000206091	0.0199186	ARNTL2
ENSG00000177076	108.574	176.758	-0.704543	0.000207388	0.0199186	ACER2
ENSG00000233452	90.0477	25.0228	1.8499	0.00020781	0.0199186	STXBP5-AS1
ENSG00000242265	34207.9	20218.1	0.758692	0.000210669	0.0199274	PEG10
ENSG00000047365	150.981	40.749	1.89064	0.000210933	0.0199274	ARAP2
ENSG00000164512	91.0063	13.7693	2.72768	0.000211134	0.0199274	ANKRD55
ENSG00000176155	1166.47	1781.76	-0.611495	0.000213468	0.0200454	CCDC57
ENSG00000172247	1144.65	594.575	0.94562	0.000216843	0.0202595	C1QTNF4
ENSG00000269728	530.207	357.754	0.568024	0.000219127	0.02037	RP11-145M9.4
ENSG00000146409	974.07	468.532	1.0561	0.000223861	0.020706	SLC18B1
ENSG00000003096	1165.92	438.2	1.41211	0.000227284	0.0208793	KLHL13
ENSG00000187678	480.996	261.152	0.881382	0.000229979	0.0208793	SPRY4
ENSG00000151789	399.083	139.874	1.5143	0.000231169	0.0208793	ZNF385D
ENSG00000172575	315.763	1444.91	-2.19473	0.00023136	0.0208793	RASGRP1
ENSG00000168913	1860.04	1202.41	0.630018	0.000231378	0.0208793	ENHO
ENSG00000157110	95.7009	34.5423	1.47265	0.000236127	0.0211078	RBPMS
ENSG00000176641	2028.94	785.039	1.37005	0.000236192	0.0211078	RNF152
ENSG00000145536	761.482	105.059	2.85798	0.000239743	0.0213221	ADAMTS16
ENSG00000204466	109.336	12.2754	3.15307	0.000241878	0.0214091	DGKK
ENSG00000224877	552.974	380.713	0.540266	0.000246493	0.0217137	C17orf89
ENSG00000072182	232.298	44.1875	2.39497	0.000258004	0.0224691	ASIC4
ENSG00000100342	20.7838	2.03533	3.33624	0.000259213	0.0224691	APOL1
ENSG00000154556	2155.74	3047.81	-0.499931	0.000259513	0.0224691	SORBS2
ENSG00000134343	54.1331	5.60648	3.26475	0.00026181	0.0224691	ANO3
ENSG00000108684	901.042	227.754	1.98437	0.000261998	0.0224691	ASIC2
ENSG00000232372	21.6098	44.839	-1.04551	0.000262356	0.0224691	RP11-504P24.2
ENSG00000198759	82.8122	7.17657	3.5255	0.000270088	0.0230247	EGFL6
ENSG00000022355	292.838	92.2433	1.6686	0.00027829	0.0236151	GABRA1
ENSG00000143153	8565.88	3073.72	1.47864	0.000280192	0.0236679	ATP1B1
ENSG00000205138	586.421	429.3	0.451236	0.000283765	0.0237302	SDHAF1
ENSG00000039537	31.6426	1.09257	4.83819	0.000284731	0.0237302	C6
ENSG00000101098	5320.13	2007.61	1.40607	0.000284778	0.0237302	RIMS4
ENSG00000224882	9.51206	49.4723	-2.37789	0.000287473	0.0238473	IKBKGP1
ENSG00000176658	269.171	397.931	-0.565987	0.000290341	0.0238812	MYO1D
ENSG00000139438	1360	329.625	2.04483	0.000290463	0.0238812	FAM222A
ENSG00000119714	100.256	24.6139	2.02919	0.000291973	0.0238991	GPR68
ENSG00000131584	6644.52	9804.36	-0.561275	0.000293615	0.0239277	ACAP3
ENSG00000207611	54.4943	145.524	-1.41864	0.000294981	0.0239335	MIR149
ENSG00000182022	474.667	1285.33	-1.43773	0.000298595	0.0241035	CHST15
ENSG00000198563	2759.73	4528.55	-0.714548	0.000300939	0.0241035	DDX39B
ENSG00000152580	69.5439	8.9597	2.96131	0.000300985	0.0241035	IGSF10
ENSG00000166432	468.765	833.49	-0.831039	0.000302935	0.0241551	ZMAT1
ENSG00000087250	434.938	171.486	1.34363	0.000306093	0.0243022	MT3
ENSG00000250366	774.897	166.374	2.21987	0.000313382	0.0247746	LINC00617
ENSG00000185565	5025.32	3113.81	0.690671	0.000316386	0.0249056	LSAMP
ENSG00000164128	514.924	124.276	2.05166	0.000321337	0.0250993	NPY1R
ENSG00000184634	1490.51	2390.2	-0.681753	0.000321708	0.0250993	MED12
ENSG00000162601	891.82	1442.01	-0.693877	0.000322916	0.0250993	MYSM1
ENSG00000151322	1859.06	1244.5	0.578908	0.000332042	0.0255703	NPAS3
ENSG00000175756	2327.46	1709.12	0.44577	0.000332661	0.0255703	AURKAIP1
ENSG00000026036	121.298	197.421	-0.703855	0.000333123	0.0255703	RTEL1-TNFRSF6B
ENSG00000242588	197.932	351.643	-0.831015	0.000335111	0.0256166	RP11-274B21.1
ENSG00000171298	2305.7	3187.56	-0.467472	0.000339945	0.0258792	GAA
ENSG00000101104	380.143	751.261	-0.983222	0.000346778	0.0262912	PABPC1L
ENSG00000153233	256.148	47.9869	2.41757	0.000356375	0.0268527	PTPRR
ENSG00000160766	266.152	423.029	-0.668655	0.000357174	0.0268527	GBAP1
ENSG00000158106	1830.48	2461.93	-0.42778	0.000358539	0.0268527	RHPN1
ENSG00000047662	141.073	299.212	-1.08716	0.000364894	0.0272185	FAM184B
ENSG00000226786	34.8588	81.922	-1.23593	0.000371492	0.0275019	RP1-167F1.2
ENSG00000175048	609.576	295.949	1.04331	0.000371668	0.0275019	ZDHHC14
ENSG00000169627	102.087	12.5488	3.03086	0.000379625	0.0277402	BOLA2B
ENSG00000026652	2611.59	3902.05	-0.579506	0.000380887	0.0277402	AGPAT4
ENSG00000250404	21.7718	41.0181	-0.912777	0.000383382	0.0278125	AC090587.2
ENSG00000258130	29.6944	6.7836	2.1387	0.000391224	0.0280514	RP11-347C12.3
ENSG00000120833	923.958	452.945	1.0285	0.000394775	0.0281967	SOCS2
ENSG00000114541	929.648	2181.68	-1.23105	0.000397373	0.0282731	FRMD4B
ENSG00000182263	637.169	195.875	1.70153	0.000402581	0.028431	FIGN
ENSG00000167964	394.22	1440.31	-1.87	0.000402666	0.028431	RAB26
ENSG00000174093	402.913	701.806	-0.800907	0.000408758	0.0287514	RP11-1407O15.2
ENSG00000048052	1357.15	2693.39	-0.989182	0.000413413	0.0288679	HDAC9
ENSG00000247271	118.124	79.8162	0.566817	0.000413535	0.0288679	ZBED5-AS1
ENSG00000171094	488.394	74.4695	2.71375	0.000418054	0.0290736	ALK
ENSG00000173114	2965.77	1026.51	1.53073	0.000420285	0.0291193	LRRN3
ENSG00000225135	193.531	95.709	1.01711	0.000432788	0.0298737	RP11-361F15.2
ENSG00000175581	503.757	366.94	0.458261	0.000436153	0.0299941	MRPL48
ENSG00000167615	4983.58	8821.81	-0.823931	0.000437791	0.0299951	LENG8
ENSG00000111788	260.383	536.478	-1.04349	0.000441967	0.0300903	RP11-22B23.1
ENSG00000140836	2502.71	822.182	1.60603	0.000443695	0.0300903	ZFHX3
ENSG00000122694	921.293	460.581	1.00045	0.000444059	0.0300903	GLIPR2
ENSG00000258982	50.3154	26.0514	0.948045	0.000453651	0.0306198	RP11-638I2.4
ENSG00000157193	1751.97	3294.87	-0.911539	0.000455184	0.0306198	LRP8
ENSG00000259933	11.4428	38.3211	-1.76197	0.000464011	0.0310287	RP11-304L19.1
ENSG00000123104	346.023	66.1044	2.38874	0.000467681	0.0310287	ITPR2
ENSG00000260018	52.9474	26.301	1.01766	0.000468163	0.0310287	RP11-505K9.1
ENSG00000175899	1493.85	379.815	1.97578	0.000468226	0.0310287	A2M
ENSG00000260005	13.5749	44.7465	-1.72097	0.000473922	0.0311996	AC027601.1
ENSG00000079482	1208.95	1609.14	-0.413089	0.000475807	0.0312126	OPHN1
ENSG00000147481	151.512	46.3339	1.71105	0.000490781	0.0320058	SNTG1
ENSG00000102786	720.133	983.817	-0.451495	0.000493074	0.0320058	INTS6
ENSG00000154645	1054.01	269.996	1.96477	0.000493088	0.0320058	CHODL
ENSG00000180730	457.345	1990.43	-2.12229	0.000494917	0.0320121	SHISA2
ENSG00000178977	84.745	30.0579	1.5011	0.000498793	0.0321098	LINC00324
ENSG00000104361	59.335	12.7761	2.21392	0.000499898	0.0321098	NIPAL2
ENSG00000102466	727.784	212.485	1.77665	0.000503523	0.0321719	FGF14
ENSG00000183426	499.389	712.337	-0.513066	0.000504344	0.0321719	NPIPA1
ENSG00000235979	8.22972	30.8324	-1.93302	0.000511117	0.0323766	AC004448.5
ENSG00000129354	28.8376	1.78793	4.01109	0.000514346	0.0323766	AP1M2
ENSG00000111145	280.855	89.4921	1.65082	0.000516315	0.0323766	ELK3
ENSG00000236502	75.7225	1.09287	6.10365	0.000516771	0.0323766	SIX3-AS1
ENSG00000136141	637.357	1288.81	-1.01616	0.000518257	0.0323766	LRCH1
ENSG00000186897	220.023	27.3133	3.00928	0.000522144	0.0323766	C1QL4
ENSG00000114646	2887.89	1257.79	1.19926	0.000522322	0.0323766	CSPG5
ENSG00000198677	2367.5	3259.95	-0.461829	0.000522394	0.0323766	TTC37
ENSG00000164129	147.941	47.169	1.65123	0.000523342	0.0323766	NPY5R
ENSG00000144119	136.95	8.36133	4.03943	0.00052605	0.0323766	C1QL2
ENSG00000187068	1957.62	1106.14	0.823863	0.000528158	0.0323766	C3orf70
ENSG00000196277	303.083	69.6977	2.12128	0.000529557	0.0323766	GRM7
ENSG00000198189	262.511	138.195	0.926134	0.00053246	0.0323766	HSD17B11
ENSG00000148482	172.24	18.843	3.1917	0.000533821	0.0323766	SLC39A12
ENSG00000127415	661.328	991.171	-0.58411	0.000534904	0.0323766	IDUA
ENSG00000115252	1007.78	3599.9	-1.83698	0.000537178	0.0323766	PDE1A
ENSG00000231453	566.286	0.408944	10.3938	0.000537305	0.0323766	AC018470.4
ENSG00000174460	2825.72	1008.98	1.48585	0.000539884	0.0324264	ZCCHC12
ENSG00000203280	25.1569	4.86479	2.38391	0.00054305	0.0324523	CTA-221G9.11
ENSG00000178177	756.711	1765.76	-1.22287	0.000543824	0.0324523	LCORL
ENSG00000257093	2265.68	4524.46	-0.997976	0.000548297	0.032525	KIAA1147
ENSG00000108370	205.172	65.3695	1.65251	0.00054856	0.032525	RGS9
ENSG00000002330	1017.01	724.177	0.490844	0.000551087	0.0325705	BAD
ENSG00000108465	2480.46	3726.04	-0.587154	0.000556758	0.0327452	CDK5RAP3
ENSG00000135447	1252.52	638.545	0.972325	0.000557584	0.0327452	PPP1R1A
ENSG00000264919	200.369	92.5139	1.11605	0.000565673	0.0331152	MIR4697
ENSG00000105963	453.382	257.154	0.818818	0.0005749	0.0332954	ADAP1
ENSG00000267169	108	181.188	-0.749876	0.000575609	0.0332954	CTB-55O6.12
ENSG00000205002	57.8533	17.8242	1.70977	0.000577196	0.0332954	AARD
ENSG00000085719	2265.58	4159.1	-0.876616	0.000577958	0.0332954	CPNE3
ENSG00000170542	85.6272	10.8919	2.97881	0.000581143	0.0332954	SERPINB9
ENSG00000111110	485.285	146.998	1.72368	0.000584752	0.0332954	PPM1H
ENSG00000196593	20.4056	4.66466	2.14453	0.00058573	0.0332954	ANKRD20A19P
ENSG00000242797	27.7934	5.39265	2.37966	0.000588523	0.0332954	GLYCTK-AS1
ENSG00000169668	18.9427	5.08352	1.91006	0.000589683	0.0332954	BCRP2
ENSG00000091592	12101.2	4944.61	1.29124	0.0005907	0.0332954	NLRP1
ENSG00000188991	2.23493	35.9493	-4.03984	0.000593996	0.0332954	SLC15A5
ENSG00000159461	2836.13	2074.93	0.450997	0.000595713	0.0332954	AMFR
ENSG00000088387	900.158	3154.59	-1.80945	0.000596833	0.0332954	DOCK9
ENSG00000225855	99.9577	181.39	-0.862446	0.000599144	0.0332954	RUSC1-AS1
ENSG00000106366	154.806	53.2748	1.54086	0.000599349	0.0332954	SERPINE1
ENSG00000141391	145.487	342.494	-1.23656	0.000604506	0.0333506	SLMO1
ENSG00000229520	163.981	29.5155	2.47672	0.000605565	0.0333506	LINC00404
ENSG00000232637	344.435	476.264	-0.467731	0.000605752	0.0333506	WI2-3658N16.1
ENSG00000129675	633.705	307.272	1.04433	0.000608892	0.0333572	ARHGEF6
ENSG00000170049	444.579	904.967	-1.02608	0.000609478	0.0333572	KCNAB3
ENSG00000205978	3023.82	5025.51	-0.733009	0.00061599	0.0334296	NYNRIN
ENSG00000177943	842.145	1336.46	-0.666431	0.000621496	0.0334296	MAMDC4
ENSG00000114857	2608.05	4092.27	-0.650157	0.000621869	0.0334296	NKTR
ENSG00000235878	16.0189	58.4243	-1.87556	0.000622188	0.0334296	AP001468.1
ENSG00000026297	434.574	247.427	0.813962	0.000622619	0.0334296	RNASET2
ENSG00000183654	67.8916	10.0494	2.7597	0.000623331	0.0334296	2022-03-11
ENSG00000172137	784.964	2196.56	-1.48489	0.000627527	0.0334296	CALB2
ENSG00000180611	647.363	260.831	1.31206	0.000628812	0.0334296	MB21D2
ENSG00000137460	414.047	138.469	1.58146	0.000632206	0.0334296	FHDC1
ENSG00000100429	67.3038	104.201	-0.630069	0.000634426	0.0334296	HDAC10
ENSG00000166311	1740.53	1002.59	0.796104	0.000635766	0.0334296	SMPD1
ENSG00000066248	2401.68	823.969	1.54363	0.000637463	0.0334296	NGEF
ENSG00000077809	4118.98	6023.78	-0.54849	0.000638037	0.0334296	GTF2I
ENSG00000229582	38.3059	6.91214	2.48697	0.000639641	0.0334296	RP11-423C15.3
ENSG00000143390	1193.27	1790.04	-0.585438	0.000639676	0.0334296	RFX5
ENSG00000163661	431.835	191.048	1.17694	0.000639715	0.0334296	PTX3
ENSG00000103227	724.212	494.714	0.550285	0.000644233	0.0335709	LMF1
ENSG00000229598	6.79795	22.3414	-1.74394	0.000650347	0.0337943	PRDX3P1
ENSG00000136052	364.118	176.718	1.04457	0.0006537	0.0338734	SLC41A2
ENSG00000171450	2044.18	1023.52	0.998288	0.000660983	0.0341551	CDK5R2
ENSG00000215788	786.708	1298.61	-0.723466	0.000672348	0.0346456	TNFRSF25
ENSG00000009694	734.098	296.864	1.30658	0.000680958	0.0349918	TENM1
ENSG00000146776	408.702	622.35	-0.607582	0.000685288	0.0351167	ATXN7L1
ENSG00000091409	2969.76	1417.76	1.06667	0.000687865	0.0351514	ITGA6
ENSG00000114021	564.322	781.179	-0.469835	0.000696936	0.0352885	NIT2
ENSG00000272086	127.273	81.3262	0.652397	0.000699272	0.0352885	CTD-2186M15.3
ENSG00000104213	34.1308	11.6946	1.54865	0.000699529	0.0352885	PDGFRL
ENSG00000244687	56.9703	88.159	-0.634416	0.000699907	0.0352885	UBE2V1
ENSG00000064547	1619.35	2624.83	-0.697047	0.000701993	0.0352885	LPAR2
ENSG00000135046	1161.1	245.904	2.23952	0.000705564	0.0353358	ANXA1
ENSG00000083223	701.493	989.249	-0.496801	0.000707424	0.0353358	ZCCHC6
ENSG00000041515	833.381	506.03	0.720984	0.000708664	0.0353358	MYO16
ENSG00000167011	354.788	180.077	0.980231	0.000716806	0.0355751	NAT16
ENSG00000082781	1523.02	461.805	1.7218	0.00071731	0.0355751	ITGB5
ENSG00000131015	38.8186	82.1738	-1.08388	0.000728341	0.0357221	ULBP2
ENSG00000163728	1072.02	1625.73	-0.600762	0.00072948	0.0357221	TTC14
ENSG00000137672	14.9423	183.342	-3.62183	0.000729788	0.0357221	TRPC6
ENSG00000112759	470.937	291.106	0.693867	0.000730769	0.0357221	SLC29A1
ENSG00000119421	1614.24	1215.75	0.409644	0.000731142	0.0357221	NDUFA8
ENSG00000146950	1946.86	677.696	1.52251	0.000737744	0.0358703	SHROOM2
ENSG00000088970	258.944	407.302	-0.654749	0.000738773	0.0358703	PLK1S1
ENSG00000171940	1003.61	1824.71	-0.863056	0.000741214	0.0358946	ZNF217
ENSG00000100918	562.694	991.004	-0.817059	0.000746268	0.0360449	REC8
ENSG00000117226	45.7728	6.24161	2.88211	0.000749973	0.0361296	GBP3
ENSG00000171680	2760.76	4101.6	-0.571341	0.000757981	0.036346	PLEKHG5
ENSG00000152078	243.269	69.6364	1.80536	0.000758396	0.036346	TMEM56
ENSG00000175455	1870.21	3670.96	-0.973115	0.000764794	0.0364816	CCDC14
ENSG00000147571	493.477	44.3217	3.47765	0.000765169	0.0364816	CRH
ENSG00000146858	204.432	308.175	-0.59353	0.000777378	0.0368943	ZC3HAV1L
ENSG00000178718	530.815	184.964	1.52179	0.00078035	0.0368943	RPP25
ENSG00000130052	104.623	29.1736	1.84463	0.000781473	0.0368943	STARD8
ENSG00000173013	313.207	174.101	0.84875	0.000781803	0.0368943	CCDC96
ENSG00000123473	343.2	517.421	-0.593551	0.000785647	0.0369424	STIL
ENSG00000084710	1578.96	2821.85	-0.83792	0.000786815	0.0369424	EFR3B
ENSG00000177084	2023.76	3218.12	-0.669467	0.000802007	0.0373619	POLE
ENSG00000172296	28.3533	6.96231	2.02771	0.000804987	0.0373619	SPTLC3
ENSG00000144550	124.26	16.647	2.9012	0.000805259	0.0373619	CPNE9
ENSG00000103888	231.483	1294.06	-2.48374	0.000808101	0.0373619	KIAA1199
ENSG00000266045	217.669	62.7861	1.79373	0.000809875	0.0373619	RP11-466P24.7
ENSG00000164125	555.672	144.737	1.94128	0.000809889	0.0373619	FAM198B
ENSG00000149328	1882.22	5049.21	-1.42376	0.000812361	0.0373828	GLB1L2
ENSG00000231952	34.5528	17.2905	1.00201	0.000821098	0.0375561	DPY19L1P2
ENSG00000112773	214.545	88.5043	1.27884	0.000821649	0.0375561	FAM46A
ENSG00000185668	902.981	362.031	1.31875	0.0008231	0.0375561	POU3F1
ENSG00000196878	73.3413	18.1907	2.01637	0.000824248	0.0375561	LAMB3
ENSG00000113649	3581.08	5290.8	-0.56327	0.000831946	0.0378137	TCERG1
ENSG00000002016	430.926	659.363	-0.614984	0.000842728	0.0382099	RAD52
ENSG00000005483	4000.47	5388.37	-0.429824	0.000849973	0.0384441	KMT2E
ENSG00000249853	397.222	152.904	1.37792	0.000857424	0.0386807	HS3ST5
ENSG00000261342	185.296	123.58	0.588918	0.000861002	0.0386807	AC006538.1
ENSG00000172031	51.73	24.3302	1.08463	0.000861502	0.0386807	EPHX4
ENSG00000099617	1121.7	667.654	0.748743	0.000863566	0.0386807	EFNA2
ENSG00000168970	265.601	493.891	-0.895652	0.000866241	0.0387067	JMJD7-PLA2G4B
ENSG00000183090	63.983	6.65218	3.26789	0.000870449	0.0387366	FREM3
ENSG00000100564	681.104	423.391	0.68646	0.000871097	0.0387366	PIGH
ENSG00000270157	25.9456	97.719	-1.91737	0.000883265	0.0390898	RP5-894A10.6
ENSG00000161298	354.006	624.463	-0.819327	0.000886993	0.0391219	ZNF382
ENSG00000198929	575.999	348.49	0.725654	0.00088822	0.0391219	NOS1AP
ENSG00000227908	20.3599	7.71319	1.38806	0.000892674	0.0391656	CTD-2031P19.3
ENSG00000225472	146.991	564.653	-1.94347	0.000893448	0.0391656	RP11-120J1.1
ENSG00000101439	2808.72	1681.58	0.740261	0.000898246	0.039246	CST3
ENSG00000184611	103.86	341.171	-1.71716	0.000901536	0.039246	KCNH7
ENSG00000109956	7228.53	17507.8	-1.27627	0.000901646	0.039246	B3GAT1
ENSG00000133265	2190.12	1641.76	0.416008	0.000908863	0.0393132	HSPBP1
ENSG00000224713	37.3054	86.9127	-1.22968	0.000909565	0.0393132	AC025165.8
ENSG00000215424	206.011	375.004	-0.865031	0.000913295	0.0393824	MCM3AP-AS1
ENSG00000176410	310.133	194.739	0.673734	0.000921678	0.0396515	DNAJC30
ENSG00000122435	306.206	486.977	-0.670567	0.000925305	0.0397151	TRMT13
ENSG00000152932	5836.97	2012.04	1.53659	0.000929513	0.0397887	RAB3C
ENSG00000136153	341.003	1612.85	-2.24231	0.000931321	0.0397887	LMO7
ENSG00000168038	152.089	297.64	-0.969427	0.000937395	0.0399559	ULK4
ENSG00000008086	128.843	264.471	-1.03876	0.000943342	0.040025	CDKL5
ENSG00000102678	419.537	221.937	0.91937	0.000960443	0.0405319	FGF9
ENSG00000072818	244.352	181.63	0.430534	0.000963931	0.0405319	ACAP1
ENSG00000260804	2189.37	1273.78	0.781582	0.000964053	0.0405319	RP11-566E18.3
ENSG00000225377	115.23	169.454	-0.555428	0.000975429	0.0405928	RP5-1103G7.4
ENSG00000157103	2035.77	742.287	1.45563	0.000976181	0.0405928	SLC6A1
ENSG00000128656	1402.42	792.733	0.823116	0.000976885	0.0405928	CHN1
ENSG00000243302	178.786	296.462	-0.73197	0.000977112	0.0405928	RP11-274B21.2
ENSG00000250305	542.752	1927.17	-1.82858	0.000978782	0.0405928	KIAA1456
ENSG00000205702	177.573	293.622	-0.727301	0.000982036	0.0405928	CYP2D7P
ENSG00000164684	4130.64	2642.24	0.644657	0.000982749	0.0405928	ZNF704
ENSG00000101856	8616.34	5959.49	0.531975	0.000983057	0.0405928	PGRMC1
ENSG00000187902	704.999	1201.52	-0.769441	0.000987761	0.0406962	SHISA7
ENSG00000204262	1564.08	589.054	1.40888	0.000994653	0.0408891	COL5A2
ENSG00000100399	68.2459	27.0176	1.34162	0.00100485	0.0412166	CHADL
ENSG00000087494	62.7345	17.5483	1.83757	0.00101592	0.0414091	PTHLH
ENSG00000011201	969.074	205.742	2.23592	0.00101667	0.0414091	KAL1
ENSG00000185442	407.719	205.544	0.989601	0.00102055	0.0414091	FAM174B
ENSG00000005961	140.392	266.879	-0.928488	0.00102074	0.0414091	ITGA2B
ENSG00000111860	534.36	1008.59	-0.917214	0.00103852	0.0417814	CEP85L
ENSG00000164220	33.9925	6.76912	2.32214	0.00103925	0.0417814	F2RL2
ENSG00000196507	1129.99	835.291	0.43686	0.00103963	0.0417814	TCEAL3
ENSG00000133321	117.403	13.5642	3.11432	0.00104244	0.0417814	RARRES3
ENSG00000108848	6662	11698.7	-0.812335	0.00104422	0.0417814	LUC7L3
ENSG00000260023	120.825	74.4441	0.699835	0.00104639	0.0417814	RP11-49C24.1
ENSG00000151491	791.806	486.708	0.702904	0.00104649	0.0417814	EPS8
ENSG00000148655	55.2796	8.12739	2.77204	0.00104878	0.0417814	C10orf11
ENSG00000204612	30.5317	1.37843	4.48719	0.00105181	0.0417814	FOXB2
ENSG00000169252	95.1371	14.6163	2.7038	0.0010525	0.0417814	ADRB2
ENSG00000164932	70.3148	28.0819	1.32241	0.00106831	0.0422554	CTHRC1
ENSG00000117335	2440.71	3570.41	-0.549015	0.001069	0.0422554	CD46
ENSG00000135299	857.546	407.777	1.07254	0.00107924	0.042569	ANKRD6
ENSG00000111664	255.24	548.851	-1.10472	0.00108363	0.0426512	GNB3
ENSG00000140534	569.664	1024.02	-0.846891	0.00109316	0.042935	TICRR
ENSG00000101871	1702.27	3297.47	-0.954231	0.00111959	0.0436988	MID1
ENSG00000084636	308.758	630.207	-1.03059	0.00112068	0.0436988	COL16A1
ENSG00000141505	632.283	402.52	0.652482	0.00112434	0.0436988	ASGR1
ENSG00000142544	545.675	387.797	0.49382	0.00112442	0.0436988	CTU1
ENSG00000128159	2702.37	3675.44	-0.443793	0.00112983	0.043732	TUBGCP6
ENSG00000212694	860.125	1569.38	-0.867674	0.00113427	0.043732	AC084018.1
ENSG00000170604	2265.86	1713.06	0.403784	0.00113436	0.043732	IRF2BP1
ENSG00000197872	2779.98	6790.55	-1.28853	0.00113473	0.043732	FAM49A
ENSG00000227188	23.0918	5.95669	1.96753	0.00114645	0.0440582	RP5-1104E15.6
ENSG00000113108	1602.68	2149.67	-0.423664	0.00114796	0.0440582	APBB3
ENSG00000151892	796.675	288.624	1.46489	0.00115747	0.0443156	GFRA1
ENSG00000176406	684.241	237.106	1.52945	0.00116117	0.0443156	RIMS2
ENSG00000117152	697.867	217.109	1.68453	0.00116185	0.0443156	RGS4
ENSG00000124570	591.649	341.541	0.792917	0.00117336	0.0446626	SERPINB6
ENSG00000260396	75.7825	19.1227	1.98878	0.00117666	0.044696	AC012065.7
ENSG00000156486	115.321	29.2623	1.983	0.00118608	0.0449618	KCNS2
ENSG00000132872	6586.68	3785.39	0.79918	0.00119005	0.0449773	SYT4
ENSG00000204175	676.269	347.759	0.959783	0.00119717	0.0451048	GPRIN2
ENSG00000223561	21.0788	3.16532	2.74543	0.00119962	0.045105	AC003090.1
ENSG00000176720	844.703	268.655	1.65306	0.00120319	0.0451476	BOK
ENSG00000183662	152.232	57.0971	1.41653	0.00120955	0.0452053	FAM19A1
ENSG00000130653	154.448	245.421	-0.669568	0.00120961	0.0452053	PNPLA7
ENSG00000235091	9.93729	43.2581	-2.14157	0.00121486	0.0452459	WI2-85898F10.1
ENSG00000186297	864.53	372.36	1.2158	0.00121678	0.0452459	GABRA5
ENSG00000165810	116.205	535.914	-2.20733	0.00121909	0.0452459	BTNL9
ENSG00000196482	2074.46	379.868	2.44925	0.00122048	0.0452459	ESRRG
ENSG00000085063	2559.93	1572.73	0.702976	0.00122742	0.0454041	CD59
ENSG00000057757	3574.58	2542.54	0.491727	0.00122966	0.0454041	PITHD1
ENSG00000170959	160.051	54.6058	1.55199	0.00123361	0.0454084	DCDC1
ENSG00000215863	49.1613	12.5683	1.97276	0.00123575	0.0454084	LINC01138
ENSG00000141140	559.696	876.258	-0.647349	0.0012392	0.0454084	MYO19
ENSG00000185551	8661.7	2638.97	1.71469	0.0012396	0.0454084	NR2F2
ENSG00000172379	5775.72	3234	0.836746	0.00124532	0.0455281	ARNT2
ENSG00000135164	2439.29	3338.61	-0.453017	0.00124847	0.0455533	DMTF1
ENSG00000259871	60.1323	5.82811	3.36935	0.00125296	0.0456109	CTA-363E6.1
ENSG00000250986	179.408	608.275	-1.76287	0.00125924	0.0456109	AC141928.1
ENSG00000134326	170.958	58.0241	1.56156	0.00126044	0.0456109	CMPK2
ENSG00000169851	1872.01	509.8	1.8767	0.00126071	0.0456109	PCDH7
ENSG00000165661	1820.56	2930.52	-0.687048	0.00126238	0.0456109	QSOX2
ENSG00000163660	1420.2	1973.06	-0.4747	0.00127611	0.0460171	CCNL1
ENSG00000148600	129.113	379.997	-1.55902	0.00128594	0.0461561	CDHR1
ENSG00000158528	1315.29	921.601	0.513512	0.00128745	0.0461561	PPP1R9A
ENSG00000157404	1096.36	2122.31	-0.953312	0.00129466	0.0461705	KIT
ENSG00000267199	24.2245	79.3079	-1.7191	0.00129534	0.0461705	RP11-861E21.2
ENSG00000162951	436.874	169.493	1.36681	0.00130295	0.0463159	LRRTM1
ENSG00000074317	1082.29	2408.18	-1.15418	0.00130443	0.0463159	SNCB
ENSG00000259663	71.779	2.38173	4.92081	0.00130817	0.0463596	CTD-2314G24.2
ENSG00000268030	40.1962	76.3635	-0.927431	0.00131822	0.0466266	AC005253.2
ENSG00000268865	52.2813	12.1989	2.1097	0.00132332	0.0466286	AC026310.1
ENSG00000245526	7862.55	13103.4	-0.736917	0.00132919	0.0467466	LINC00461
ENSG00000136231	679.22	1370.67	-1.01352	0.00133668	0.0468119	IGF2BP3
ENSG00000152404	391.913	522.34	-0.416705	0.00134177	0.0468119	CWF19L2
ENSG00000074416	802.326	2743.6	-1.77413	0.00134197	0.0468119	MGLL
ENSG00000138650	3276.19	1104.62	1.56861	0.00134216	0.0468119	PCDH10
ENSG00000099866	132.407	39.8788	1.73329	0.0013437	0.0468119	MADCAM1
ENSG00000166341	7031.58	10067.2	-0.517823	0.00134787	0.0468688	DCHS1
ENSG00000106069	853.925	319.789	1.41736	0.00135924	0.0471755	CHN2
ENSG00000124134	53.2938	15.1544	1.8088	0.00136723	0.0472468	KCNS1
ENSG00000167941	35.4991	4.88628	2.86085	0.00136895	0.0472468	SOST
ENSG00000230715	124.599	203.101	-0.707448	0.00137813	0.0474243	RP11-274B21.4
ENSG00000196421	161.594	296.585	-0.876077	0.00137922	0.0474243	LINC00176
ENSG00000039068	23.7911	104.299	-2.13953	0.00138538	0.0475475	CDH1
ENSG00000184209	593.349	439.368	0.434079	0.00138927	0.047559	SNRNP35
ENSG00000111325	31.0995	56.5977	-0.863755	0.00139086	0.047559	OGFOD2
ENSG00000162817	226.391	582.705	-1.36535	0.00139564	0.0476345	C1orf115
ENSG00000003756	3949.26	5443.93	-0.463139	0.00140303	0.0477987	RBM5
ENSG00000113763	1357.94	2956.84	-1.12287	0.00140631	0.0478225	UNC5A
ENSG00000124440	678.732	1716.65	-1.3392	0.00142545	0.0483843	HIF3A
ENSG00000147050	728.461	1250.12	-0.779621	0.00144025	0.0486823	KDM6A
ENSG00000145934	3078.3	595.865	2.36912	0.00144213	0.0486823	TENM2
ENSG00000109943	28.9566	1.70047	4.10163	0.00144775	0.0487357	CRTAM
ENSG00000102897	1067.58	765.841	0.479887	0.001449	0.0487357	LYRM1
ENSG00000270012	43.3014	76.4069	-0.823556	0.00145161	0.0487357	LL0XNC01-7P3.1
ENSG00000145824	3241.75	634.296	2.35356	0.00145873	0.0488074	CXCL14
ENSG00000049130	1644.31	650.336	1.33823	0.00145903	0.0488074	KITLG
ENSG00000185386	1577.45	2713.23	-0.78246	0.00147015	0.0490908	MAPK11
ENSG00000164465	303.119	117.03	1.37352	0.0014778	0.0492572	DCBLD1
ENSG00000185477	1173.08	453.12	1.37277	0.00148319	0.0492682	GPRIN3
ENSG00000171681	2143.71	3431.35	-0.678895	0.00148345	0.0492682	ATF7IP
ENSG00000130054	876.366	568.967	0.623589	0.00148648	0.0492802	FAM155B
ENSG00000157827	2956.97	5009.94	-0.760809	0.00149995	0.0496379	FMNL2
ENSG00000075891	240.869	12.161	4.30956	0.00150269	0.0496397	PAX2
ENSG00000158296	153.24	249.899	-0.706952	0.00150983	0.0497868	SLC13A3
ENSG00000172572	421.549	244.786	0.784539	0.0015139	0.0498321	PDE3A
ENSG00000147010	1608.04	1006.41	0.676504	0.00154545	0.050695	SH3KBP1
ENSG00000143869	93.5804	23.0878	2.0208	0.00154625	0.050695	GDF7
ENSG00000133226	3093.62	4134.12	-0.418508	0.00154834	0.050695	SRRM1
ENSG00000144426	248.336	391.613	-0.658575	0.00157378	0.0514371	NBEAL1
ENSG00000175040	2598.92	1545.72	0.749661	0.00158371	0.0515887	CHST2
ENSG00000175606	1040.82	719.807	0.532696	0.00158661	0.0515887	TMEM70
ENSG00000113100	175.884	44.1065	1.99723	0.00159168	0.0516569	CDH9
ENSG00000267715	12.2074	37.7896	-1.64183	0.0015997	0.0518225	CTB-25B13.6
ENSG00000127423	94.1742	134.895	-0.519317	0.00160238	0.0518225	AUNIP
ENSG00000119922	102.801	31.6752	1.70281	0.00161421	0.0519018	IFIT2
ENSG00000198933	1597.97	2145.91	-0.425403	0.00161606	0.0519018	TBKBP1
ENSG00000136960	551.108	149.979	1.87765	0.00162939	0.0521959	ENPP2
ENSG00000131002	910.913	1279.37	-0.490514	0.00163086	0.0521959	TXLNG2P
ENSG00000188573	1479.05	876.081	0.756024	0.00164711	0.0525421	FBLL1
ENSG00000215781	1750.17	2526.73	-0.530131	0.00164735	0.0525421	AC011043.1
ENSG00000174576	106.936	18.676	2.51769	0.00166501	0.0528945	NPAS4
ENSG00000180613	278.382	14.3729	4.27593	0.00166698	0.0528945	GSX2
ENSG00000267034	175.7	49.7642	1.82233	0.0016787	0.0531085	RP11-384O8.1
ENSG00000223414	38.7379	15.6542	1.30378	0.0016817	0.0531085	LINC00473
ENSG00000239265	50.8247	8.00656	2.67024	0.00168272	0.0531085	CLRN1-AS1
ENSG00000176956	5065.99	2947.63	0.78139	0.00168521	0.0531085	LY6H
ENSG00000225783	8890.12	17137.4	-0.946894	0.00168812	0.0531098	MIAT
ENSG00000105677	1769.65	1336.36	0.405499	0.00169538	0.0531956	TMEM147
ENSG00000196741	188.165	283.082	-0.592142	0.00169961	0.0531956	CXorf24
ENSG00000235316	80.4413	118.931	-0.565633	0.00170116	0.0531956	DUSP8P5
ENSG00000163251	421.059	107.182	1.97321	0.0017072	0.0531956	FZD5
ENSG00000115155	113.556	43.269	1.39102	0.00170786	0.0531956	OTOF
ENSG00000004864	593.465	366.524	0.69588	0.0017081	0.0531956	SLC25A13
ENSG00000172301	1048.72	737.428	0.508761	0.00171375	0.0532817	COPRS
ENSG00000120685	1939.11	2616.74	-0.43289	0.00171999	0.0533862	PROSER1
ENSG00000172893	2112.95	3326	-0.654728	0.00172639	0.053495	DHCR7
ENSG00000105856	664.994	1046.82	-0.655514	0.00173964	0.0537766	HBP1
ENSG00000183978	1528.21	1116.24	0.453845	0.00174809	0.0537766	COA3
ENSG00000123360	715.611	254.873	1.4898	0.00175011	0.0537766	PDE1B
ENSG00000145451	137.223	37.513	1.87274	0.00175138	0.0537766	GLRA3
ENSG00000132424	3946.72	6478.07	-0.714974	0.00175263	0.0537766	PNISR
ENSG00000171303	2462.93	806.221	1.61127	0.00175292	0.0537766	KCNK3
ENSG00000185885	867.23	157.401	2.46182	0.00176122	0.0538527	IFITM1
ENSG00000197705	146.651	536.203	-1.87151	0.00177142	0.0540257	KLHL14
ENSG00000139874	1360.39	268.676	2.34027	0.00177564	0.0540257	SSTR1
ENSG00000152578	952.563	218.125	2.12685	0.00178016	0.0540742	GRIA4
ENSG00000160200	3213.74	5766.34	-0.843542	0.00179814	0.0544558	CBS
ENSG00000167536	698.562	482.453	0.534995	0.00180123	0.0544558	DHRS13
ENSG00000187730	302.884	64.4654	2.23243	0.00180155	0.0544558	GABRD
ENSG00000196542	91.9338	33.9626	1.43671	0.00181111	0.054616	SPTSSB
ENSG00000057704	605.223	146.382	2.04796	0.00181276	0.054616	TMCC3
ENSG00000233029	35.7564	13.3058	1.42797	0.00182285	0.0547031	RP11-439A17.9
ENSG00000181804	72.1181	38.1378	0.921865	0.00182341	0.0547031	SLC9A9
ENSG00000020922	234.828	367.528	-0.648092	0.00182452	0.0547031	MRE11A
ENSG00000124313	642.793	960.45	-0.579985	0.00183217	0.0547551	IQSEC2
ENSG00000161551	321.48	438.859	-0.450371	0.00183217	0.0547551	ZNF577
ENSG00000168214	4834.1	8705.41	-0.848759	0.00183908	0.0547844	RBPJ
ENSG00000073417	403.823	262.932	0.619667	0.00184935	0.0550017	PDE8A
ENSG00000185736	331.858	158.513	1.06695	0.00185928	0.0552083	ADARB2
ENSG00000169840	24.1367	2.00266	3.57341	0.00186886	0.055404	GSX1
ENSG00000176909	87.4234	165.97	-0.929578	0.00187884	0.0555219	MAMSTR
ENSG00000137504	3142.38	4471.76	-0.509085	0.0018951	0.055824	CREBZF
ENSG00000117154	642.312	1639.63	-1.35248	0.00190154	0.0559246	IGSF21
ENSG00000104863	483.087	331.329	0.546147	0.00190875	0.0560477	LIN7B
ENSG00000185920	1168.5	483.883	1.27198	0.00192005	0.0562174	PTCH1
ENSG00000011198	372.87	276.231	0.434449	0.00192399	0.0562272	ABHD5
ENSG00000135916	8657.71	4290.18	1.01298	0.00195039	0.056909	ITM2C
ENSG00000171246	1920.72	7342.12	-1.93467	0.00195555	0.0569282	NPTX1
ENSG00000237515	1130.99	338.758	1.73961	0.00195794	0.0569282	SHISA9
ENSG00000176396	2093.24	1465.32	0.514907	0.00196028	0.0569282	EID2
ENSG00000145431	703.311	1391.75	-0.985163	0.00196515	0.05698	PDGFC
ENSG00000144810	41.8301	9.75172	2.09825	0.00197353	0.0571336	COL8A1
ENSG00000183763	325.139	514.113	-0.662207	0.00197987	0.0572059	TRAIP
ENSG00000116678	354.156	161.607	1.13193	0.00198222	0.0572059	LEPR
ENSG00000272927	43.4277	87.5516	-1.01584	0.00198553	0.0572124	RP11-1191J2.5
ENSG00000144868	1048.85	2150.13	-1.03568	0.00199873	0.0572339	TMEM108
ENSG00000148943	2332.67	1698.21	0.458177	0.00199898	0.0572339	LIN7C
ENSG00000146555	1561.61	2280.81	-0.546845	0.00199903	0.0572339	SDK1
ENSG00000250588	146.328	63.3194	1.21018	0.00200124	0.0572339	IQCJ-SCHIP1
ENSG00000062822	1188.92	1828.1	-0.621164	0.0020065	0.0572339	POLD1
ENSG00000075826	555.327	1022.96	-0.881934	0.0020092	0.0572339	SEC31B
ENSG00000065413	456.905	962.145	-1.07468	0.00201032	0.0572339	ANKRD44
ENSG00000125675	1270.6	2757.63	-1.11809	0.0020134	0.0572339	GRIA3
ENSG00000145365	314.057	785.473	-1.32359	0.00201638	0.0572339	TIFA
ENSG00000099385	1224.23	794.391	0.624234	0.0020247	0.0572403	BCL7C
ENSG00000119403	785.48	1293.58	-0.720239	0.00202532	0.0572403	PHF19
ENSG00000239521	403.626	589.375	-0.546956	0.00202673	0.0572403	GATS
ENSG00000125618	59.175	2.2426	4.7174	0.00204432	0.0573957	PAX8
ENSG00000073331	257.134	991.388	-1.94799	0.00204542	0.0573957	ALPK1
ENSG00000064309	2303.9	6973.82	-1.59801	0.0020491	0.0573957	CDON
ENSG00000051341	229.083	375.112	-0.712898	0.00204946	0.0573957	POLQ
ENSG00000172366	405.313	265.167	0.613219	0.00205185	0.0573957	FAM195A
ENSG00000166897	2491.7	3697.13	-0.569381	0.00205395	0.0573957	ELFN2
ENSG00000163516	1575.77	2506.54	-0.669756	0.00207127	0.0577125	ANKZF1
ENSG00000042753	2424.52	1824.72	0.410472	0.00207512	0.0577125	AP2S1
ENSG00000184388	77.6897	22.4321	1.79496	0.00207565	0.0577125	PABPC1L2B
ENSG00000135451	501.098	936.212	-0.902032	0.00207776	0.0577125	TROAP
ENSG00000130748	1265.72	852.984	0.569886	0.00208256	0.0577195	TMEM160
ENSG00000253764	45.3021	134.297	-1.5715	0.00208425	0.0577195	RP11-439C15.4
ENSG00000152689	83.7415	27.1452	1.62821	0.0020929	0.0578722	RASGRP3
ENSG00000150551	858.8	349.968	1.29524	0.00211157	0.0580807	LYPD1
ENSG00000224557	145.551	41.8557	1.80005	0.00212111	0.0581762	HLA-DPB2
ENSG00000134533	107.811	20.6322	2.38875	0.00213555	0.0583538	RERG
ENSG00000168830	27.8222	8.4041	1.74256	0.00215319	0.0587036	HTR1E
ENSG00000182050	187.384	68.955	1.44471	0.0021547	0.0587036	MGAT4C
ENSG00000196268	680.189	905.39	-0.412754	0.00216523	0.0589039	ZNF493
ENSG00000167889	2400.53	1271.71	0.916684	0.00217474	0.0589861	MGAT5B
ENSG00000206579	1571.33	707.37	1.15173	0.00217509	0.0589861	XKR4
ENSG00000157617	330.296	171.165	0.948546	0.00217782	0.0589861	C2CD2
ENSG00000171885	500.191	101.329	2.30388	0.00218184	0.0590086	AQP4
ENSG00000116679	5300.58	9047.67	-0.771438	0.00218933	0.0591246	IVNS1ABP
ENSG00000134775	2610.66	3758.21	-0.525821	0.00219882	0.0592701	FHOD3
ENSG00000166025	2374.6	3354.91	-0.498877	0.00220112	0.0592701	AMOTL1
ENSG00000106483	371.248	70.8184	2.39041	0.00220896	0.0593946	SFRP4
ENSG00000258559	40.2066	86.9305	-1.11761	0.00221553	0.0594849	AC005519.4
ENSG00000145423	757.658	226.308	1.74327	0.00222809	0.0597355	SFRP2
ENSG00000077943	64.894	18.3921	1.81969	0.00223815	0.0598252	ITGA8
ENSG00000166147	817.789	353.366	1.21076	0.00224327	0.0598252	FBN1
ENSG00000173786	4551.96	3375.97	0.431273	0.00224464	0.0598252	CNP
ENSG00000144191	262.902	667.926	-1.34668	0.00224788	0.0598252	CNGA3
ENSG00000228487	27.1043	50.4483	-0.896214	0.00225051	0.0598252	RP13-225O21.2
ENSG00000185513	786.605	1085.94	-0.464878	0.00225726	0.0598252	L3MBTL1
ENSG00000122585	315.598	63.298	2.31862	0.00225791	0.0598252	NPY
ENSG00000132437	37.5144	6.10985	2.61805	0.00226054	0.0598252	DDC
ENSG00000169169	2607.84	3667.71	-0.492214	0.00227087	0.0599372	CPT1C
ENSG00000124493	425.482	83.1017	2.35646	0.00227936	0.0599372	GRM4
ENSG00000144285	493.867	178.235	1.47038	0.00227968	0.0599372	SCN1A
ENSG00000159307	1746.38	4512.68	-1.36972	0.00228554	0.0599372	SCUBE1
ENSG00000132142	3216.04	4281.39	-0.413082	0.00228617	0.0599372	ACACA
ENSG00000048540	2715.79	11150.4	-2.03767	0.00228874	0.0599372	LMO3
ENSG00000066629	1935.49	4350.14	-1.16852	0.0022907	0.0599372	EML1
ENSG00000175602	1676.2	1082.07	0.63181	0.00231171	0.0602316	CCDC85B
ENSG00000181019	402.17	165.88	1.27814	0.00231728	0.0602316	NQO1
ENSG00000165478	47.9775	12.9611	1.89426	0.00231939	0.0602316	HEPACAM
ENSG00000177098	525.753	943.849	-0.844385	0.00231948	0.0602316	SCN4B
ENSG00000100294	867.172	645.018	0.427913	0.00232077	0.0602316	MCAT
ENSG00000188011	154.718	54.1905	1.51537	0.00232303	0.0602316	CXXC11
ENSG00000148841	536.428	811.686	-0.598829	0.00232474	0.0602316	ITPRIP
ENSG00000198216	2952.85	5164.85	-0.806723	0.00233154	0.0603006	CACNA1E
ENSG00000177519	1686.84	775.074	1.12222	0.00233392	0.0603006	RPRM
ENSG00000138735	496.243	194.126	1.35413	0.00233959	0.0603256	PDE5A
ENSG00000225156	27.5525	1.35362	4.32322	0.00234296	0.0603256	AC012354.6
ENSG00000235609	65.0845	102.991	-0.669808	0.0023534	0.0603256	AF127936.7
ENSG00000145428	380.936	240.205	0.667083	0.00235389	0.0603256	RNF175
ENSG00000126218	63.7894	96.0382	-0.590068	0.00235627	0.0603256	F10
ENSG00000123908	361.824	633.982	-0.809909	0.00235772	0.0603256	AGO2
ENSG00000177465	26.9791	12.5633	1.11812	0.00236218	0.0603562	ACOT4
ENSG00000162493	1659.54	807.459	1.03934	0.00236544	0.0603562	PDPN
ENSG00000115226	2468.79	1663.98	0.569378	0.00237976	0.0606134	FNDC4
ENSG00000171189	562.127	202.468	1.47363	0.0023903	0.0607393	GRIK1
ENSG00000177511	1241.27	323.95	1.93818	0.0024069	0.0609935	ST8SIA3
ENSG00000197114	186.952	283.151	-0.598371	0.00241572	0.0610605	ZGPAT
ENSG00000139737	3493.41	2343.93	0.575811	0.00241921	0.0610605	SLAIN1
ENSG00000163864	151.046	277.53	-0.881211	0.00242003	0.0610605	NMNAT3
ENSG00000166484	1675.94	2327.69	-0.474281	0.00242275	0.0610605	MAPK7
ENSG00000188981	182.381	58.8892	1.63239	0.00242853	0.0610708	MSANTD1
ENSG00000147434	25.5425	2.32336	3.46354	0.00243183	0.0610708	CHRNA6
ENSG00000269975	1177.45	730.54	0.68936	0.00244241	0.0610865	RP11-58B17.2
ENSG00000074527	386.398	141.391	1.45116	0.00244359	0.0610865	NTN4
ENSG00000055955	6.56438	19.2241	-1.54883	0.00245078	0.0611835	ITIH4
ENSG00000161847	931.413	1354.59	-0.541037	0.00245654	0.0611847	RAVER1
ENSG00000214309	186.046	120.348	0.630469	0.00245913	0.0611847	MBLAC1
ENSG00000156110	1020.88	668.016	0.61183	0.00246075	0.0611847	ADK
ENSG00000008277	1504.44	978.254	0.621132	0.00247678	0.0613512	ADAM22
ENSG00000008128	31.7816	63.665	-1.00716	0.00248059	0.0613512	CDK11A
ENSG00000165646	434.754	268.133	0.697607	0.00248572	0.0613512	SLC18A2
ENSG00000101000	87.0843	22.7383	1.93866	0.00249506	0.0613512	PROCR
ENSG00000186615	81.7061	111.183	-0.44443	0.00249754	0.0613512	KTN1-AS1
ENSG00000146067	2353.06	3414.95	-0.537429	0.00250278	0.0613512	FAM193B
ENSG00000013725	19.0539	6.53815	1.53961	0.00250401	0.0613512	CD6
ENSG00000122591	1626.88	3781.61	-1.21711	0.00250522	0.0613512	FAM126A
ENSG00000174111	650.981	1153.91	-0.82624	0.00250571	0.0613512	SOCS7
ENSG00000139880	1515.08	2406.29	-0.667477	0.0025081	0.0613512	CDH24
ENSG00000182621	1200.22	1995.55	-0.733947	0.0025093	0.0613512	PLCB1
ENSG00000145861	61.8918	22.6964	1.45186	0.00251056	0.0613512	C1QTNF2
ENSG00000141503	2682.11	3701.98	-0.464989	0.00252905	0.0615459	MINK1
ENSG00000154545	302.84	628.001	-1.05147	0.00253634	0.0615459	MAGED4
ENSG00000184343	84.4923	136.336	-0.688024	0.00253677	0.0615459	SRPK3
ENSG00000165359	523.992	976.201	-0.897651	0.00253849	0.0615459	DDX26B
ENSG00000198909	636.788	842.792	-0.405353	0.00255365	0.0618324	MAP3K3
ENSG00000220685	17.3284	7.17267	1.28105	0.00256959	0.062137	RP11-530A18.1
ENSG00000095564	2126.17	3336.73	-0.650431	0.00258026	0.0622829	BTAF1
ENSG00000139668	594.512	914.197	-0.621922	0.00258281	0.0622829	WDFY2
ENSG00000102468	120.732	187.286	-0.636253	0.00258909	0.0622829	HTR2A
ENSG00000092051	5170.91	8100.07	-0.647563	0.00259304	0.0622841	JPH4
ENSG00000203706	122.359	38.9059	1.65374	0.00259719	0.0622841	SERTAD4-AS1
ENSG00000105223	12730.5	8806.8	0.531643	0.00259947	0.0622841	PLD3
ENSG00000220008	169.986	73.1858	1.21796	0.00260721	0.0622841	LINGO3
ENSG00000133107	211.797	81.3697	1.38135	0.0026143	0.0622841	TRPC4
ENSG00000183793	159.22	218.465	-0.453437	0.00261746	0.0622841	NPIPA5
ENSG00000114626	271.147	409.922	-0.59746	0.0026324	0.0622841	ABTB1
ENSG00000122861	169.569	51.7066	1.71333	0.00263401	0.0622841	PLAU
ENSG00000133961	998.826	1643.45	-0.718774	0.00263832	0.0622841	NUMB
ENSG00000137135	150.14	274.024	-0.869229	0.00263901	0.0622841	ARHGEF39
ENSG00000102109	13743.9	8378.34	0.714111	0.00264565	0.0622841	PCSK1N
ENSG00000179344	27.9892	6.50024	2.11407	0.00265236	0.0622841	HLA-DQB1
ENSG00000006128	1594.03	148.305	3.42616	0.00265366	0.0622841	TAC1
ENSG00000100253	11.9036	47.3644	-2.00221	0.0026538	0.0622841	MIOX
ENSG00000161021	2232.47	2965.54	-0.41002	0.00265588	0.0622841	MAML1
ENSG00000160285	4895.4	8106.54	-0.727752	0.00265608	0.0622841	LSS
ENSG00000112242	1000.64	1722.27	-0.78391	0.00265726	0.0622841	E2F3
ENSG00000131724	759.329	272.012	1.48106	0.00265984	0.0622841	IL13RA1
ENSG00000120820	196.21	116.887	0.750007	0.00267087	0.0623671	GLT8D2
ENSG00000113389	181.102	1474.25	-3.0257	0.00267258	0.0623671	NPR3
ENSG00000174498	797.615	1320.39	-0.727697	0.00267924	0.0623671	IGDCC3
ENSG00000221963	117.694	15.198	2.95412	0.00268402	0.0623671	APOL6
ENSG00000179041	534.31	376.113	0.507144	0.00268778	0.0623671	RRS1
ENSG00000131149	6237.85	10623.3	-0.768196	0.00268975	0.0623671	GSE1
ENSG00000164588	252.158	127.884	0.979989	0.00269012	0.0623671	HCN1
ENSG00000117020	4872.64	9732.02	-0.99811	0.00269036	0.0623671	AKT3
ENSG00000129951	13501.9	9601.3	0.491922	0.00269571	0.0624129	LPPR3
ENSG00000139910	4282.93	1945.73	1.13833	0.00272346	0.0628981	NOVA1
ENSG00000134278	2122.45	4339.47	-1.03194	0.0027318	0.0630119	SPIRE1
ENSG00000184445	900.697	1549.06	-0.782731	0.00275631	0.0632499	KNTC1
ENSG00000142409	1280.14	920.163	0.476425	0.0027627	0.0632499	ZNF787
ENSG00000156535	191.894	68.142	1.49469	0.00276325	0.0632499	CD109
ENSG00000092439	776.344	1083.88	-0.482318	0.0027664	0.0632499	TRPM7
ENSG00000162981	1614.05	534.557	1.59441	0.00277135	0.0632499	FAM84A
ENSG00000187416	547.387	168.656	1.69928	0.00277289	0.0632499	LHFPL3
ENSG00000182667	2212.48	1176.57	0.911243	0.00277716	0.0632693	NTM
ENSG00000130508	2884.14	4844.39	-0.748278	0.00278097	0.0632782	PXDN
ENSG00000198948	424.39	255.157	0.734741	0.00278536	0.0633002	MFAP3L
ENSG00000076067	249.994	338.834	-0.440699	0.00279148	0.0633087	RBMS2
ENSG00000254615	1170.86	400.314	1.54847	0.00279441	0.0633087	RP11-395G23.3
ENSG00000186174	2517.62	3744.99	-0.573025	0.002796	0.0633087	BCL9L
ENSG00000108479	832.337	597.491	0.478279	0.00281853	0.0636571	GALK1
ENSG00000164309	54.0479	21.3871	1.34318	0.00282963	0.063758	CMYA5
ENSG00000229358	226.935	140.65	0.692123	0.00283536	0.0638094	DPY19L1P1
ENSG00000145242	2671.41	5764.68	-1.10974	0.00284355	0.0639146	EPHA5
ENSG00000126432	5577.47	4175.79	0.41769	0.00284695	0.0639146	PRDX5
ENSG00000120549	379.58	951.592	-1.3267	0.00285244	0.0639603	KIAA1217
ENSG00000077454	1402.84	1958.23	-0.481284	0.00286279	0.0640056	LRCH4
ENSG00000197959	2807.22	1616.01	0.796871	0.00286318	0.0640056	DNM3
ENSG00000166159	230.552	534.815	-1.21511	0.00286702	0.0640056	LRTM2
ENSG00000134532	2071.97	8821.13	-2.09006	0.00287822	0.0640056	SOX5
ENSG00000242242	20.1764	8.29886	1.2974	0.00288365	0.0640056	PVRL3-AS1
ENSG00000266935	44.2367	71.6754	-0.698528	0.00289008	0.0640056	CTD-3234P18.2
ENSG00000269302	22.7482	4.21046	2.449	0.00289054	0.0640056	AC110771.1
ENSG00000072840	659.951	986.003	-0.580165	0.00289756	0.0640056	EVC
ENSG00000254995	83.3148	200.674	-1.26802	0.00290644	0.0640056	STX16-NPEPL1
ENSG00000131473	11884.7	17803.8	-0.583126	0.00291177	0.0640056	ACLY
ENSG00000183715	2868.51	6995.8	-1.28627	0.00291732	0.0640056	OPCML
ENSG00000248213	38.7681	69.8513	-0.85849	0.00292189	0.0640056	CICP16
ENSG00000187961	994.646	1352.29	-0.443349	0.00292412	0.0640056	KLHL17
ENSG00000140521	1527.68	2392.67	-0.647503	0.00292499	0.0640056	POLG
ENSG00000103197	4194.96	5701.27	-0.442683	0.00294052	0.0640056	TSC2
ENSG00000184564	430.996	121.055	1.83302	0.00294494	0.0640056	SLITRK6
ENSG00000184319	502.956	337.82	0.575166	0.00294533	0.0640056	RPL23AP82
ENSG00000184368	505.028	271.003	0.899247	0.00294785	0.0640056	MAP7D2
ENSG00000171873	67.8426	19.1121	1.82983	0.00295336	0.0640056	ADRA1D
ENSG00000162551	375.144	99.124	1.92053	0.0029542	0.0640056	ALPL
ENSG00000143013	8625.5	3238.34	1.41338	0.00295421	0.0640056	LMO4
ENSG00000130684	143.881	220.29	-0.617059	0.00295429	0.0640056	ZNF337
ENSG00000242294	190.619	348.416	-0.869905	0.0029569	0.0640056	STAG3L5P
ENSG00000079931	971.431	113.73	3.09485	0.0029611	0.0640056	MOXD1
ENSG00000196584	275.955	576.504	-1.06323	0.0029617	0.0640056	XRCC2
ENSG00000232046	62.6319	12.7122	2.3004	0.00296944	0.0640056	AC007392.3
ENSG00000176435	49.9426	4.79902	3.37612	0.00297023	0.0640056	CLEC14A
ENSG00000260025	325.776	167.78	0.958104	0.00298014	0.0640056	RP11-490M8.1
ENSG00000270184	11.0363	29.5999	-1.43695	0.00298122	0.0640056	RP11-568J23.5
ENSG00000137824	1545.77	1121.62	0.463054	0.00298225	0.0640056	RMDN3
ENSG00000175445	1095.82	3656.59	-1.73863	0.00298325	0.0640056	LPL
ENSG00000146285	58.5204	8.14065	2.84814	0.00298586	0.0640056	SCML4
ENSG00000162639	311.475	143.634	1.11799	0.00300289	0.0640056	HENMT1
ENSG00000178971	776.709	1148.36	-0.564131	0.00300413	0.0640056	CTC1
ENSG00000188818	191.402	276.371	-0.530415	0.00300645	0.0640056	ZDHHC11
ENSG00000128487	1057.25	733.153	0.528265	0.003008	0.0640056	SPECC1
ENSG00000124181	6550.83	9230.54	-0.494782	0.00300817	0.0640056	PLCG1
ENSG00000145555	2226.83	3862.27	-0.794699	0.00300851	0.0640056	MYO10
ENSG00000133872	12439.1	8970.67	0.471665	0.00301311	0.0640056	TMEM66
ENSG00000189350	96.5716	23.8514	2.0206	0.00302289	0.0640056	FAM179A
ENSG00000147465	18.8233	4.42527	2.09873	0.00302499	0.0640056	STAR
ENSG00000166166	757.667	555.085	0.449211	0.00303914	0.0640056	TRMT61A
ENSG00000006071	239.872	109.068	1.13899	0.00303981	0.0640056	ABCC8
ENSG00000184371	1312.97	428.967	1.61382	0.00304561	0.0640056	CSF1
ENSG00000150593	1205.02	2167.67	-0.847448	0.00304664	0.0640056	PDCD4
ENSG00000196696	81.6166	130.313	-0.675196	0.00304704	0.0640056	PDXDC2P
ENSG00000271975	321.939	151.398	1.08917	0.00304873	0.0640056	RP11-383J24.6
ENSG00000100941	4293.65	5696.06	-0.407876	0.00305167	0.0640056	PNN
ENSG00000125266	6199.2	13441.6	-1.11658	0.00306097	0.0641278	EFNB2
ENSG00000112294	1765.27	1013.15	0.801217	0.00307623	0.0643746	ALDH5A1
ENSG00000184206	25.1091	43.3443	-0.786921	0.00308383	0.0644223	GOLGA6L4
ENSG00000008710	12245.1	22706.1	-0.890902	0.00308547	0.0644223	PKD1
ENSG00000125901	1669.2	1263.93	0.401263	0.00309071	0.0644496	MRPS26
ENSG00000128683	1884.71	422.037	2.15887	0.00309375	0.0644496	GAD1
ENSG00000168490	1137.79	2759.63	-1.27852	0.0031002	0.0645105	PHYHIP
ENSG00000157306	46.6628	129.79	-1.48125	0.00310675	0.0645105	RP11-66N24.4
ENSG00000226137	3625.68	6687.21	-0.883267	0.00311136	0.0645105	BAIAP2-AS1
ENSG00000253554	40.4631	5.61712	2.85691	0.00311288	0.0645105	RP11-32K4.1
ENSG00000198542	78.4943	24.9556	1.65724	0.00311444	0.0645105	ITGBL1
ENSG00000197903	371.808	245.602	0.599384	0.00311873	0.0645105	HIST1H2BK
ENSG00000185946	496.739	806.009	-0.698588	0.00312322	0.0645105	RNPC3
ENSG00000149256	3166.48	6625.08	-1.06519	0.00312457	0.0645105	TENM4
ENSG00000163637	930.894	459.306	1.01959	0.00313029	0.0645185	PRICKLE2
ENSG00000170647	84.6764	38.4111	1.14388	0.00313193	0.0645185	TMEM133
ENSG00000168237	368.074	153.506	1.26253	0.00313843	0.0645315	GLYCTK
ENSG00000164978	449.841	311.688	0.530279	0.00314372	0.0645457	NUDT2
ENSG00000203326	235.514	368.03	-0.645631	0.00314875	0.0645773	ZNF525
ENSG00000136250	41.2957	15.3457	1.43455	0.00319017	0.0653542	AOAH
ENSG00000138777	1121.18	840.628	0.415913	0.00319888	0.0654202	PPA2
ENSG00000179388	265.956	10.8571	4.61505	0.00320348	0.0654202	EGR3
ENSG00000076108	2960.1	4733.66	-0.677501	0.00320399	0.0654202	BAZ2A
ENSG00000226015	52.5023	33.958	0.629938	0.00323496	0.0659069	CCT8P1
ENSG00000077498	24.7756	1.69161	3.83056	0.00326309	0.0663067	TYR
ENSG00000108691	274.682	81.1443	1.75975	0.00326533	0.0663067	CCL2
ENSG00000253368	995.171	469.503	1.08417	0.00328058	0.0665433	TRNP1
ENSG00000158161	863.548	1155.99	-0.421579	0.00329587	0.0667801	EYA3
ENSG00000180357	4609.67	6981.45	-0.598959	0.00331721	0.0670724	ZNF609
ENSG00000184481	255.697	401.006	-0.651011	0.00331754	0.0670724	FOXO4
ENSG00000253696	35.121	84.8983	-1.27743	0.00332651	0.0671803	KBTBD11-OT1
ENSG00000143194	80.0198	16.4305	2.28533	0.00333465	0.0672117	MAEL
ENSG00000180787	77.8088	128.386	-0.722096	0.00333533	0.0672117	ZFP3
ENSG00000101298	1921.84	1236.83	0.636143	0.00334038	0.0672401	SNPH
ENSG00000105186	791.092	1058.48	-0.420891	0.00334949	0.0673503	ANKRD27
ENSG00000197385	20.4503	55.9695	-1.44831	0.00336003	0.0674532	ZNF860
ENSG00000109756	2679.19	4250.17	-0.665868	0.00336527	0.0674532	RAPGEF2
ENSG00000169618	21.751	4.47574	2.286	0.00336555	0.0674532	PROKR1
ENSG00000169891	282.957	130.519	1.11734	0.00337331	0.0675356	REPS2
ENSG00000177875	2928.51	1743.83	0.748105	0.00337863	0.0675689	C12orf68
ENSG00000141665	114.927	81.7201	0.495849	0.00338875	0.0675884	FBXO15
ENSG00000187140	119.261	9.81487	3.60096	0.00339384	0.0675884	FOXD3
ENSG00000188483	818.139	564.907	0.534705	0.00339673	0.0675884	IER5L
ENSG00000077063	1489.63	4020.79	-1.43267	0.00339681	0.0675884	CTTNBP2
ENSG00000165868	1317.41	551.283	1.25723	0.00339787	0.0675884	HSPA12A
ENSG00000224243	174.062	31.7469	2.45763	0.00341459	0.0678461	LINC00403
ENSG00000079308	438.263	882.556	-1.01095	0.00341816	0.0678461	TNS1
ENSG00000181227	9.27936	24.9545	-1.42924	0.00342298	0.0678689	RP4-682C21.2
ENSG00000111450	1287.99	1750.39	-0.443036	0.00342964	0.0679282	STX2
ENSG00000082258	2057.87	2795.84	-0.442337	0.00345155	0.0682053	CCNT2
ENSG00000235363	15.4782	40.4309	-1.39996	0.00345488	0.0682053	SNRPGP10
ENSG00000088179	1163.93	1684.79	-0.534034	0.00345838	0.0682053	PTPN4
ENSG00000151503	1139.31	1601.25	-0.491526	0.00346395	0.0682172	NCAPD3
ENSG00000188042	6676.76	3220.03	1.05212	0.00346636	0.0682172	ARL4C
ENSG00000180901	3431.05	2529.65	0.439895	0.00348344	0.0683378	KCTD2
ENSG00000155368	2572.31	1724.23	0.577187	0.00348474	0.0683378	DBI
ENSG00000224940	457.695	141.189	1.69766	0.00348635	0.0683378	PRRT4
ENSG00000183011	1222.6	832.13	0.555439	0.00348831	0.0683378	LSMD1
ENSG00000165970	134.819	21.057	2.6804	0.00349096	0.0683378	SLC6A5
ENSG00000164989	254.588	362.415	-0.510544	0.00350557	0.0684459	CCDC171
ENSG00000105379	3239.84	1619.69	1.00028	0.00350716	0.0684459	ETFB
ENSG00000105514	762.021	1236.66	-0.699242	0.00350758	0.0684459	RAB3D
ENSG00000176208	418.383	660.914	-0.661207	0.00351863	0.0685891	ATAD5
ENSG00000071073	1028.86	475.736	1.11316	0.00353492	0.0688286	MGAT4A
ENSG00000105464	1155.69	660.953	0.806131	0.00354045	0.0688286	GRIN2D
ENSG00000108830	1773.59	909.146	0.964134	0.00354208	0.0688286	RND2
ENSG00000175274	4187.42	11187.2	-1.41777	0.00354632	0.0688388	TP53I11
ENSG00000067601	149.548	89.2556	0.747482	0.00356274	0.0690849	PMS2P4
ENSG00000135919	2190.64	1225.69	0.837855	0.00356749	0.0691046	SERPINE2
ENSG00000138814	3867.32	5240.64	-0.438375	0.00358514	0.069374	PPP3CA
ENSG00000162552	482.032	164.903	1.54821	0.00358975	0.0693906	WNT4
ENSG00000155858	1834.31	1178.44	0.638627	0.00360272	0.0694223	LSM11
ENSG00000215475	334.473	813.829	-1.28276	0.0036115	0.0694223	SIAH3
ENSG00000134668	39.9976	9.04572	2.14854	0.00361253	0.0694223	SPOCD1
ENSG00000105854	2550.6	1245.38	1.0343	0.0036158	0.0694223	PON2
ENSG00000127947	2122.69	3069.12	-0.532242	0.00361699	0.0694223	PTPN12
ENSG00000198892	685.679	406.128	0.75615	0.00361964	0.0694223	SHISA4
ENSG00000149927	359.271	652.122	-0.860237	0.00362757	0.0694684	DOC2A
ENSG00000160190	1156.71	658.153	0.813959	0.00363693	0.0694969	SLC37A1
ENSG00000179965	712.15	509.394	0.484114	0.0036382	0.0694969	ZNF771
ENSG00000129317	412.753	577.491	-0.485704	0.00365607	0.0697255	PUS7L
ENSG00000090857	741.804	1091.82	-0.558345	0.00367503	0.0698932	PDPR
ENSG00000266912	7.46357	19.5691	-1.40096	0.00367752	0.0698932	CTC-325H20.2
ENSG00000130545	22.724	5.931	1.95578	0.00367986	0.0698932	CRB3
ENSG00000135519	240.261	934.687	-1.96079	0.00367998	0.0698932	KCNH3
ENSG00000086967	47.4272	16.4191	1.53533	0.00368454	0.069908	MYBPC2
ENSG00000127955	2577.47	4181.61	-0.698212	0.00369311	0.0699348	GNAI1
ENSG00000111452	85.4842	36.8651	1.21741	0.00369721	0.0699348	GPR133
ENSG00000006025	500.556	680.954	-0.444349	0.00369803	0.0699348	OSBPL7
ENSG00000204071	150.139	43.7323	1.78057	0.0037011	0.0699348	TCEAL6
ENSG00000244124	22.8545	55.7399	-1.29078	0.00370647	0.0699348	ATP1B3-AS1
ENSG00000139926	188.017	491.768	-1.38875	0.00370864	0.0699348	FRMD6
ENSG00000074657	7274.98	9922.2	-0.447778	0.00372546	0.0699482	ZNF532
ENSG00000146247	2844.09	4671.3	-0.716052	0.00372712	0.0699482	PHIP
ENSG00000187608	348.009	135.777	1.35838	0.0037298	0.0699482	ISG15
ENSG00000263853	39.056	22.7966	0.772863	0.00372988	0.0699482	AC139530.1
ENSG00000054598	42.9955	18.8737	1.18854	0.00373203	0.0699482	FOXC1
ENSG00000213366	703.955	1081.35	-0.619739	0.00374299	0.0699746	GSTM2
ENSG00000131069	822.871	1137.43	-0.468081	0.00374648	0.0699746	ACSS2
ENSG00000065833	148.035	56.1003	1.40219	0.00374674	0.0699746	ME1
ENSG00000188674	383.126	212.421	0.852428	0.00375417	0.0699746	C2orf80
ENSG00000187672	1091.96	754.878	0.533172	0.00376719	0.0699746	ERC2
ENSG00000197608	388.874	631.657	-0.700327	0.00376741	0.0699746	ZNF841
ENSG00000150967	559.003	752.567	-0.429235	0.00376913	0.0699746	ABCB9
ENSG00000237004	121.096	72.8955	0.735528	0.00376975	0.0699746	ZNRF2P1
ENSG00000112096	2607.29	1886.4	0.467084	0.00377311	0.0699746	SOD2
ENSG00000269131	199.186	289.532	-0.539569	0.00377712	0.0699746	AC004447.2
ENSG00000171097	365.783	552.093	-0.595213	0.00378004	0.0699746	CCBL1
ENSG00000147145	254.362	161.672	0.655254	0.0037847	0.0699746	LPAR4
ENSG00000016391	234.729	73.2255	1.68142	0.0037864	0.0699746	CHDH
ENSG00000260987	145.185	74.8494	0.956271	0.00379055	0.0699815	RP11-423G4.7
ENSG00000111728	1723.23	1145.74	0.588693	0.00379478	0.0699867	ST8SIA1
ENSG00000177463	592.182	912.781	-0.624526	0.00380445	0.0699867	NR2C2
ENSG00000069018	49.8581	7.63944	2.70045	0.00380722	0.0699867	TRPC7
ENSG00000105258	803.418	585.882	0.456498	0.00381527	0.0699867	POLR2I
ENSG00000203952	101.761	28.4581	1.83739	0.00381732	0.0699867	CCDC160
ENSG00000167978	15772.4	22543.6	-0.515354	0.00382455	0.0700144	SRRM2
ENSG00000125319	145.145	205.27	-0.50529	0.00383271	0.0700144	C17orf53
ENSG00000188690	2126.01	1566.51	0.441002	0.00383378	0.0700144	UROS
ENSG00000135973	78.854	27.4478	1.52697	0.00383397	0.0700144	GPR45
ENSG00000143995	5856.87	1383.71	2.08161	0.00385205	0.0702753	MEIS1
ENSG00000227827	93.1649	211.818	-1.1867	0.00386677	0.0704048	RP11-958N24.2
ENSG00000150938	4402.24	2389.5	0.881547	0.00387297	0.0704485	CRIM1
ENSG00000164199	3451.35	1815.07	0.927204	0.00387995	0.0705061	GPR98
ENSG00000078596	123.978	44.8036	1.46812	0.00388509	0.0705301	ITM2A
ENSG00000176293	322.993	477.208	-0.56276	0.00389803	0.070558	ZNF135
ENSG00000156650	2662.1	4500.25	-0.757592	0.00389806	0.070558	KAT6B
ENSG00000270059	103.659	39.2295	1.40347	0.00391601	0.0707887	RP11-88H12.2
ENSG00000265579	478.55	93.0379	2.36322	0.00391846	0.0707887	RP11-713C5.1
ENSG00000158008	207.772	404.665	-0.962493	0.00392299	0.0708014	EXTL1
ENSG00000187741	477.853	840.778	-0.815667	0.00394078	0.0710532	FANCA
ENSG00000167258	1503.1	2011.93	-0.421214	0.00394968	0.0711443	CDK12
ENSG00000133665	40.812	17.0321	1.26877	0.00396503	0.0711792	DYDC2
ENSG00000181585	92.9307	36.2259	1.36321	0.00396828	0.0711792	TMIE
ENSG00000103365	2030.16	2921.38	-0.525365	0.00397398	0.0711792	GGA2
ENSG00000155893	2555.08	1653.84	0.627635	0.00397691	0.0711792	ACPL2
ENSG00000070087	17168.7	11607.5	0.564755	0.00398472	0.0711792	PFN2
ENSG00000005469	436.284	278.756	0.646477	0.00398587	0.0711792	CROT
ENSG00000116774	184.071	45.3906	2.02032	0.00398683	0.0711792	OLFML3
ENSG00000188735	802.409	1246.4	-0.635975	0.00398729	0.0711792	TMEM120B
ENSG00000104324	192.12	50.4564	1.92984	0.00399387	0.0711792	CPQ
ENSG00000124302	477.065	942.794	-0.983647	0.00401766	0.0713955	CHST8
ENSG00000255571	1564.27	2965.36	-0.92298	0.00403074	0.071542	LINC00925
ENSG00000005379	2154.85	2947.6	-0.452021	0.00403497	0.071542	BZRAP1
ENSG00000196814	6705.79	4365.97	0.619194	0.00403751	0.071542	MVB12B
ENSG00000138640	574.135	897.642	-0.645439	0.00405409	0.0716985	FAM13A
ENSG00000173473	4195.93	6442.68	-0.618811	0.00405922	0.0717206	SMARCC1
ENSG00000170035	3858.23	2712.24	0.508591	0.00408807	0.0721615	UBE2E3
ENSG00000075568	2766.36	4651.47	-0.74991	0.00409565	0.0722139	TMEM131
ENSG00000182447	25.0413	0	7.11263	0.00409885	0.0722139	OTOL1
ENSG00000126003	1159.08	1626.39	-0.489342	0.00410974	0.0722652	PLAGL2
ENSG00000150394	674.625	323.979	1.05833	0.00412065	0.0722652	CDH8
ENSG00000134508	215.86	108.68	0.991766	0.00412418	0.0722652	CABLES1
ENSG00000112186	1823.84	2999.39	-0.717913	0.00412436	0.0722652	CAP2
ENSG00000225313	24.7751	42.5052	-0.777497	0.00412916	0.0722652	RP11-415J8.3
ENSG00000204241	112.177	35.7996	1.65033	0.00412999	0.0722652	RP11-713P17.3
ENSG00000179862	197.075	104.416	0.917389	0.00413506	0.0722652	CITED4
ENSG00000163191	317.144	103.858	1.61093	0.00414492	0.0722652	S100A11
ENSG00000197444	542.018	289.167	0.907504	0.00414711	0.0722652	OGDHL
ENSG00000261505	100.66	187.46	-0.897445	0.00414789	0.0722652	LA16c-358B7.3
ENSG00000105642	918.413	1622.35	-0.821294	0.0041549	0.0722652	KCNN1
ENSG00000142449	2119.94	2999.01	-0.50043	0.00415664	0.0722652	FBN3
ENSG00000185896	5960.37	3549.18	0.747968	0.00416175	0.0722652	LAMP1
ENSG00000092847	3395.18	5698.86	-0.747334	0.00416287	0.0722652	AGO1
ENSG00000107872	822.754	622.683	0.403351	0.00416603	0.0722652	FBXL15
ENSG00000163945	591.734	992.277	-0.746413	0.00417104	0.0722652	UVSSA
ENSG00000172568	80.5647	20.2358	1.99517	0.0041788	0.0722652	FNDC9
ENSG00000123066	3817.08	5662.56	-0.56912	0.00418084	0.0722652	MED13L
ENSG00000185201	1040.94	331.725	1.64967	0.00418286	0.0722652	IFITM2
ENSG00000240038	230.103	346.946	-0.593674	0.00418379	0.0722652	AMY2B
ENSG00000132716	1788.52	2460.61	-0.460654	0.00418844	0.0722779	DCAF8
ENSG00000234292	27.2731	4.6319	2.55568	0.004199	0.0723252	RP11-213H15.1
ENSG00000154975	723.547	193.095	1.90589	0.00421505	0.0724772	CA10
ENSG00000004534	4214.38	5873.81	-0.479041	0.00421566	0.0724772	RBM6
ENSG00000169282	366.815	162.564	1.17602	0.00423887	0.0726495	KCNAB1
ENSG00000178947	1490.96	809.538	0.881349	0.00424036	0.0726495	LINC00086
ENSG00000213465	958.457	708.807	0.435701	0.00424387	0.0726495	ARL2
ENSG00000102452	483.91	146.601	1.72312	0.0042445	0.0726495	NALCN
ENSG00000164543	584.689	1373.37	-1.23233	0.00424807	0.0726495	STK17A
ENSG00000105472	333.077	212.387	0.650354	0.00424925	0.0726495	CLEC11A
ENSG00000111052	1343.04	2546.67	-0.923279	0.00425912	0.0727386	LIN7A
ENSG00000221184	11.0715	31.7279	-1.52711	0.00426232	0.0727386	MIR1254-1
ENSG00000146830	3677.82	4950.47	-0.428789	0.00426668	0.0727458	GIGYF1
ENSG00000157796	1356.73	1857.75	-0.45389	0.00429775	0.0732082	WDR19
ENSG00000170017	2035.64	670.624	1.60202	0.00431152	0.0732681	ALCAM
ENSG00000263968	24.6249	61.1229	-1.31534	0.00431623	0.0732681	RN7SL381P
ENSG00000213777	56.9344	21.2844	1.4225	0.00432606	0.0732681	CTD-2224J9.8
ENSG00000186687	899.477	1298.29	-0.529903	0.00432678	0.0732681	LYRM7
ENSG00000205143	33.6728	196.679	-2.55021	0.00433295	0.0732681	ARID3C
ENSG00000177807	424.141	897.608	-1.08199	0.00434638	0.0733398	KCNJ10
ENSG00000169946	1134.13	2674.33	-1.23781	0.0043467	0.0733398	ZFPM2
ENSG00000260081	118.572	67.7856	0.810561	0.00435041	0.0733398	RP11-66N11.8
ENSG00000174951	96.1668	25.7969	1.8988	0.00435701	0.0733398	FUT1
ENSG00000144339	1401.61	333.053	2.07336	0.0043778	0.0733899	TMEFF2
ENSG00000152270	152.242	273.369	-0.846277	0.00437802	0.0733899	PDE3B
ENSG00000130695	852.997	1325.25	-0.636013	0.00438111	0.0733899	CEP85
ENSG00000007402	1846.62	773.205	1.25608	0.0043838	0.0733899	CACNA2D2
ENSG00000171700	323.008	202.901	0.672276	0.00439486	0.0735026	RGS19
ENSG00000185189	2348.61	3494.85	-0.573526	0.00444039	0.0740025	NRBP2
ENSG00000125995	1136.7	836.338	0.443012	0.00445195	0.0740917	ROMO1
ENSG00000148798	27773.5	16071.1	0.789262	0.00445375	0.0740917	INA
ENSG00000117425	268.379	434.765	-0.695025	0.0044831	0.07438	PTCH2
ENSG00000260604	18.9165	4.80737	1.98552	0.00451256	0.0747214	RP1-140K8.5
ENSG00000063015	3052.97	10679.5	-1.80661	0.00453176	0.0748315	SEZ6
ENSG00000175697	162.429	547.486	-1.75452	0.00453231	0.0748315	GPR156
ENSG00000171612	879.534	538.022	0.709125	0.00453538	0.0748315	SLC25A33
ENSG00000139618	270.938	431.902	-0.675034	0.00454094	0.0748315	BRCA2
ENSG00000119285	826.146	1165.04	-0.496851	0.00454345	0.0748315	HEATR1
ENSG00000032389	1524.07	1031.56	0.563361	0.00454676	0.0748315	TSSC1
ENSG00000128604	54.3801	21.3235	1.35592	0.00455917	0.0749553	IRF5
ENSG00000159247	39.7792	6.48327	2.61398	0.00456239	0.0749553	TUBBP5
ENSG00000259472	17.5192	54.1279	-1.6279	0.00457582	0.0751092	RP13-996F3.3
ENSG00000121440	2290.76	908.26	1.33472	0.00458882	0.0751811	PDZRN3
ENSG00000164597	833.828	1243.9	-0.577602	0.00459907	0.0751811	COG5
ENSG00000157890	730.929	250.055	1.54781	0.00460499	0.0751811	MEGF11
ENSG00000096968	558.8	360.001	0.635342	0.00461628	0.0751811	JAK2
ENSG00000036530	602.911	260.914	1.20884	0.00462071	0.0751811	CYP46A1
ENSG00000163704	657.398	406.446	0.694374	0.00462084	0.0751811	PRRT3
ENSG00000244701	38.8175	64.498	-0.736036	0.00465116	0.0755879	RP5-894A10.2
ENSG00000104885	4506.06	7165.86	-0.669359	0.00465596	0.0755879	DOT1L
ENSG00000135596	3238.77	4948.97	-0.611741	0.00465823	0.0755879	MICAL1
ENSG00000171033	12201.7	7519.7	0.698377	0.00466219	0.0755879	PKIA
ENSG00000134138	10634.8	5356.19	0.989522	0.00466936	0.0756019	MEIS2
ENSG00000185774	453.77	186.525	1.28304	0.00469044	0.0757139	KCNIP4
ENSG00000001617	1543.14	2315.61	-0.585635	0.00469554	0.0757139	SEMA3F
ENSG00000236279	109.16	46.2383	1.24238	0.00469912	0.0757139	CLEC2L
ENSG00000187260	458.837	875.912	-0.933437	0.00470079	0.0757139	WDR86
ENSG00000241399	27.8881	7.06682	1.97684	0.00470397	0.0757139	CD302
ENSG00000168488	4807.04	6688.82	-0.476711	0.00470435	0.0757139	ATXN2L
ENSG00000137496	237.255	396.441	-0.742337	0.00470679	0.0757139	IL18BP
ENSG00000171174	58.0368	30.7768	0.92206	0.00474078	0.0760971	RBKS
ENSG00000172348	1803.8	476.902	1.91935	0.00474429	0.0760971	RCAN2
ENSG00000184584	73.4873	21.047	1.80635	0.00474707	0.0760971	TMEM173
ENSG00000174917	803.02	536.844	0.581539	0.00475941	0.0762289	C19orf70
ENSG00000111341	120.207	30.1105	1.99916	0.00477802	0.0763911	MGP
ENSG00000134884	3874.42	6799.13	-0.811394	0.00478059	0.0763911	ARGLU1
ENSG00000197321	1255.96	1970.58	-0.650346	0.00478193	0.0763911	SVIL
ENSG00000119042	264.428	865.862	-1.71094	0.00479689	0.0765075	SATB2
ENSG00000117906	5968.36	4466.33	0.418309	0.00480349	0.0765075	RCN2
ENSG00000163377	42.9142	4.08783	3.39133	0.00480608	0.0765075	FAM19A4
ENSG00000106078	179.607	71.4552	1.33094	0.00481948	0.0765075	COBL
ENSG00000135318	77.1386	30.5007	1.34284	0.00483217	0.0765075	NT5E
ENSG00000173406	1142.3	4335.87	-1.92457	0.00483312	0.0765075	DAB1
ENSG00000176444	1380.79	1881.95	-0.447023	0.00483408	0.0765075	CLK2
ENSG00000187772	186.062	393.158	-1.08074	0.00483805	0.0765075	LIN28B
ENSG00000153253	2556.25	1407.51	0.861032	0.00484038	0.0765075	SCN3A
ENSG00000109738	422.248	651.739	-0.627189	0.00486669	0.0766872	GLRB
ENSG00000122584	501.902	81.8186	2.61696	0.00486679	0.0766872	NXPH1
ENSG00000168917	389.656	274.493	0.506427	0.00488511	0.0767548	SLC35G2
ENSG00000262585	47.8511	23.826	1.01031	0.00489582	0.0767548	RP11-353N14.5
ENSG00000114346	1162.94	1833.25	-0.657027	0.00489779	0.0767548	ECT2
ENSG00000256250	7.70298	21.3208	-1.48671	0.00490012	0.0767548	RP11-989F5.1
ENSG00000136114	161.559	432.912	-1.42399	0.00490474	0.0767621	THSD1
ENSG00000090924	2159.57	3185.84	-0.560979	0.00492486	0.0769801	PLEKHG2
ENSG00000059588	1185.84	1760.14	-0.570156	0.00492714	0.0769801	TARBP1
ENSG00000184226	1876.43	688.598	1.44628	0.00493526	0.0769801	PCDH9
ENSG00000153246	39.2752	13.1062	1.58793	0.00493531	0.0769801	PLA2R1
ENSG00000137868	57.4731	252.858	-2.13961	0.00494765	0.0770469	STRA6
ENSG00000163093	576.932	404.873	0.511586	0.00495853	0.077147	BBS5
ENSG00000174943	1816.15	1356.29	0.421692	0.00496911	0.077187	KCTD13
ENSG00000160972	1275.21	958.737	0.411903	0.00498072	0.0772973	PPP1R16A
ENSG00000170955	39.2995	11.6541	1.75893	0.00498893	0.0773598	PRKCDBP
ENSG00000146386	834.397	1848.65	-1.14793	0.00502791	0.0777839	ABRACL
ENSG00000102385	750.339	360.265	1.05898	0.00503922	0.0777839	DRP2
ENSG00000151838	30.8225	6.88613	2.16557	0.00504164	0.0777839	CCDC175
ENSG00000159217	1787.62	3832.01	-1.10019	0.00504365	0.0777839	IGF2BP1
ENSG00000152137	168.006	32.9229	2.35229	0.00504603	0.0777839	HSPB8
ENSG00000027001	512.628	315.262	0.701613	0.00505346	0.0777839	MIPEP
ENSG00000011243	3281.25	4524.59	-0.463653	0.00507451	0.0779937	AKAP8L
ENSG00000120708	1655.31	556.335	1.57326	0.00509234	0.0779937	TGFBI
ENSG00000164330	1890.93	335.965	2.49275	0.00509474	0.0779937	EBF1
ENSG00000137959	555.489	1182.75	-1.09088	0.00509727	0.0779937	IFI44L
ENSG00000224223	119.866	29.2496	2.03631	0.00510666	0.0780166	GS1-18A18.1
ENSG00000162734	23202.3	16249.8	0.513857	0.0051072	0.0780166	PEA15
ENSG00000109189	1084.93	1652.18	-0.607044	0.00511187	0.0780235	USP46
ENSG00000205213	1580.09	396.752	1.99381	0.00512476	0.0780822	LGR4
ENSG00000150456	215.102	152.91	0.496322	0.00512671	0.0780822	N6AMT2
ENSG00000104725	10141.4	1792.07	2.50056	0.00512838	0.0780822	NEFL
ENSG00000100344	449.212	939.314	-1.06437	0.00514142	0.0781521	PNPLA3
ENSG00000085552	1863.6	4219.38	-1.17907	0.00515269	0.0782592	IGSF9
ENSG00000157514	1521.2	878.726	0.792046	0.00516884	0.0783575	TSC22D3
ENSG00000146072	2583.22	1377.08	0.907666	0.00517246	0.0783575	TNFRSF21
ENSG00000103591	1251.89	725.498	0.787306	0.00517611	0.0783575	AAGAB
ENSG00000196976	834.981	606.823	0.461147	0.00519801	0.0785604	LAGE3
ENSG00000230313	24.2586	4.72171	2.36672	0.00524598	0.0791505	HCG24
ENSG00000131171	3236.99	2131.02	0.603208	0.0052528	0.0791505	SH3BGRL
ENSG00000197584	113.178	49.7438	1.18753	0.00525396	0.0791505	KCNMB2
ENSG00000158286	161.723	226.897	-0.486523	0.00525416	0.0791505	RNF207
ENSG00000100038	788.77	1146.54	-0.540023	0.00527654	0.0793137	TOP3B
ENSG00000273419	49.9718	28.3113	0.827005	0.00527872	0.0793137	RP4-751H13.7
ENSG00000232599	17.2516	5.85279	1.57892	0.00528157	0.0793137	RP1-161N10.1
ENSG00000131652	598.832	791.853	-0.404564	0.00528557	0.0793137	THOC6
ENSG00000228214	118.56	53.9963	1.13583	0.00528809	0.0793137	LINC00693
ENSG00000159720	3952.24	2770.43	0.512707	0.00529495	0.0793137	ATP6V0D1
ENSG00000185158	781.917	1281.68	-0.713348	0.00530547	0.0793137	LRRC37B
ENSG00000068078	3668.65	11126.3	-1.60069	0.00530739	0.0793137	FGFR3
ENSG00000184828	120.923	45.5555	1.40784	0.00531106	0.0793137	ZBTB7C
ENSG00000166881	1302.53	1857.48	-0.512454	0.00531216	0.0793137	TMEM194A
ENSG00000125257	359.94	981.217	-1.44769	0.00532048	0.0793738	ABCC4
ENSG00000115041	379.396	670.759	-0.823056	0.005326	0.0793757	KCNIP3
ENSG00000164099	450.098	167.152	1.42911	0.00533254	0.0793757	PRSS12
ENSG00000100154	2406.35	3810.32	-0.663218	0.00537021	0.0797984	TTC28
ENSG00000100842	1935.06	3253.91	-0.749988	0.00537163	0.0797984	EFS
ENSG00000168301	565.971	824.939	-0.544857	0.00538279	0.0797984	KCTD6
ENSG00000169914	889.797	1228.01	-0.465318	0.00538519	0.0797984	OTUD3
ENSG00000172824	337.407	609.545	-0.853209	0.00538776	0.0797984	CES4A
ENSG00000270015	231.496	346.853	-0.58425	0.00540335	0.0798436	RP11-540B6.6
ENSG00000137842	254.927	166.383	0.615559	0.00541023	0.0798436	TMEM62
ENSG00000135917	28.421	14.0788	1.00973	0.0054116	0.0798436	SLC19A3
ENSG00000132334	201.383	91.2945	1.14214	0.00541166	0.0798436	PTPRE
ENSG00000183783	183.569	57.6501	1.67164	0.00541885	0.0798751	KCTD8
ENSG00000145623	326.975	74.7104	2.1297	0.00543202	0.0799273	OSMR
ENSG00000213433	39.4071	17.3017	1.19934	0.00543535	0.0799273	RP11-54C4.1
ENSG00000123545	808.115	530.592	0.607249	0.00546511	0.0799987	NDUFAF4
ENSG00000259218	80.1975	176.103	-1.13902	0.00547107	0.0799987	LINC00928
ENSG00000121068	23.6028	8.05389	1.54574	0.00547246	0.0799987	TBX2
ENSG00000176055	534.955	349.148	0.61685	0.00547254	0.0799987	MBLAC2
ENSG00000012822	2509.65	3566.75	-0.507233	0.00547405	0.0799987	CALCOCO1
ENSG00000245694	550.758	223.626	1.30043	0.00547909	0.0799987	CRNDE
ENSG00000151883	796.551	450.797	0.82154	0.00548375	0.0799987	PARP8
ENSG00000164398	1055.61	454.707	1.21538	0.00548549	0.0799987	ACSL6
ENSG00000114395	270.095	190.362	0.506656	0.00549188	0.0799987	CYB561D2
ENSG00000167778	1498.74	1088.4	0.462188	0.00549978	0.0799987	SPRYD3
ENSG00000123178	608.676	434.54	0.487229	0.00550049	0.0799987	SPRYD7
ENSG00000164972	1179.74	294.086	2.00435	0.00550075	0.0799987	C9orf24
ENSG00000182674	168.192	319.945	-0.929346	0.00551753	0.0801797	KCNB2
ENSG00000100612	1048.46	592.402	0.823688	0.00552371	0.0802066	DHRS7
ENSG00000162512	17427	9148.08	0.929809	0.00553781	0.0803483	SDC3
ENSG00000119973	22.532	3.01857	2.90717	0.00554916	0.080413	PRLHR
ENSG00000081138	441.159	1346.56	-1.61029	0.00555097	0.080413	CDH7
ENSG00000163754	574.749	284.155	1.01644	0.0055559	0.0804214	GYG1
ENSG00000116661	411.069	271.117	0.601482	0.00556796	0.0804798	FBXO2
ENSG00000271830	31.7069	11.2094	1.51112	0.00561376	0.0809423	RP11-1C8.7
ENSG00000153130	3889.95	2764.41	0.492903	0.00562511	0.0810427	SCOC
ENSG00000127328	880.317	624.046	0.497118	0.00564676	0.0812914	RAB3IP
ENSG00000140525	1265	1923.64	-0.604989	0.00565272	0.0813005	FANCI
ENSG00000176225	420.53	694.451	-0.724638	0.0056686	0.0813845	RTTN
ENSG00000137269	553.446	1024.64	-0.888986	0.00567083	0.0813845	LRRC1
ENSG00000143847	2131.63	3414.32	-0.679795	0.00568682	0.0814355	PPFIA4
ENSG00000225791	352.579	248.125	0.508022	0.00569322	0.0814355	TRAM2-AS1
ENSG00000215156	18.8142	5.16616	1.86238	0.00569602	0.0814355	RP11-1023L17.2
ENSG00000133858	1068.48	1533.47	-0.521727	0.00569639	0.0814355	ZFC3H1
ENSG00000198944	72.6036	17.3374	2.07133	0.00570238	0.0814582	SOWAHA
ENSG00000166501	4972.12	2070.71	1.26376	0.00573926	0.0819218	PRKCB
ENSG00000173209	936.083	1402.67	-0.583763	0.00575324	0.0819948	AHSA2
ENSG00000186310	4075.21	2543.23	0.680315	0.00577319	0.0821524	NAP1L3
ENSG00000198604	899.132	1662.9	-0.887497	0.00578429	0.0822472	BAZ1A
ENSG00000079841	868.262	440.311	0.980102	0.00580671	0.0823248	RIMS1
ENSG00000196233	1480.92	2427.91	-0.713484	0.00580755	0.0823248	LCOR
ENSG00000124194	3261	2418.03	0.431758	0.0058185	0.0824169	GDAP1L1
ENSG00000116478	967.885	1697.05	-0.8105	0.00584212	0.0826881	HDAC1
ENSG00000044524	3539.01	2000.79	0.822873	0.00585162	0.0827592	EPHA3
ENSG00000106066	171.327	53.9393	1.66873	0.0058845	0.0830972	CPVL
ENSG00000273274	563.746	295.062	0.934391	0.00589017	0.0831113	ZBTB8B
ENSG00000110841	1007.31	661.38	0.607207	0.00589448	0.0831113	PPFIBP1
ENSG00000164211	1286.93	2449.34	-0.928734	0.0059068	0.0832215	STARD4
ENSG00000229833	40.3912	64.8789	-0.689268	0.00591905	0.0833306	PET100
ENSG00000181619	272.17	147.407	0.885573	0.00592568	0.0833605	GPR135
ENSG00000138658	401.307	785.852	-0.969848	0.00593705	0.0834571	C4orf21
ENSG00000105136	475.009	629.926	-0.407839	0.00595988	0.0836516	ZNF419
ENSG00000167103	208.956	113.434	0.882398	0.00597692	0.0836516	PIP5KL1
ENSG00000152284	1014.42	2446.72	-1.27055	0.00597811	0.0836516	TCF7L1
ENSG00000173267	230.875	53.9876	2.09595	0.00597958	0.0836516	SNCG
ENSG00000188921	76.0924	32.7025	1.22126	0.00598493	0.0836516	PTPLAD2
ENSG00000087842	273.415	156.632	0.804401	0.00598707	0.0836516	PIR
ENSG00000041982	15521.4	3873.67	2.00249	0.00601286	0.0839486	TNC
ENSG00000141441	606.737	1306	-1.10649	0.00602805	0.0840788	GAREM
ENSG00000178409	463.986	640.53	-0.466345	0.00603128	0.0840788	BEND3
ENSG00000004399	1586.72	4169.43	-1.39391	0.0060417	0.0841607	PLXND1
ENSG00000152049	22.6256	11.263	1.00305	0.00606519	0.0844244	KCNE4
ENSG00000237410	41.9266	71.6484	-0.767278	0.00609093	0.0846411	AP001092.4
ENSG00000188779	497.694	183.351	1.44089	0.00609208	0.0846411	SKOR1
ENSG00000179361	608.715	913.836	-0.586553	0.00610078	0.0846411	ARID3B
ENSG00000182841	356.985	533.823	-0.581403	0.00610796	0.0846411	RRP7B
ENSG00000099860	176.529	59.2281	1.5765	0.00612308	0.0847836	GADD45B
ENSG00000123870	77.244	112.997	-0.551629	0.00615306	0.0849857	ZNF137P
ENSG00000135956	3306.77	2396.23	0.464829	0.00615606	0.0849857	TMEM127
ENSG00000132004	792.625	485.949	0.706193	0.0061811	0.0851455	FBXW9
ENSG00000138660	1223.31	1885.15	-0.624234	0.00618369	0.0851455	AP1AR
ENSG00000042286	241.564	159.178	0.603771	0.00618511	0.0851455	AIFM2
ENSG00000169926	4052.3	6323.96	-0.642217	0.00618604	0.0851455	KLF13
ENSG00000197885	778.695	512.489	0.604121	0.00621028	0.0854155	NKIRAS1
ENSG00000184613	6320.47	12422.8	-0.97491	0.00621986	0.0854837	NELL2
ENSG00000165138	707.154	966.209	-0.451304	0.00622611	0.0854916	ANKS6
ENSG00000231252	125.357	301.131	-1.26587	0.00622967	0.0854916	RP11-436K8.1
ENSG00000167194	15.7816	54.3621	-1.78983	0.0062478	0.0854963	C16orf92
ENSG00000119707	3976.55	5470.91	-0.460347	0.00624997	0.0854963	RBM25
ENSG00000272163	241.271	118.999	1.02153	0.00625398	0.0854963	GS1-72M22.1
ENSG00000151693	1579.49	2473.98	-0.647538	0.00626171	0.0854963	ASAP2
ENSG00000204839	119.126	292.538	-1.29578	0.00627043	0.0854963	MROH6
ENSG00000169758	211.241	121.364	0.800922	0.00627561	0.0854963	C15orf27
ENSG00000100147	79.5267	120.929	-0.611607	0.00627838	0.0854963	CCDC134
ENSG00000166012	884.455	1345.02	-0.605096	0.00628766	0.0854963	TAF1D
ENSG00000237159	16.2066	48.1567	-1.5777	0.0062901	0.0854963	CNTFR-AS1
ENSG00000135597	1867.86	2820.73	-0.595006	0.00631672	0.0857304	REPS1
ENSG00000007264	207.832	117.446	0.826969	0.00636679	0.0859984	MATK
ENSG00000101846	475.879	266.409	0.83724	0.00636681	0.0859984	STS
ENSG00000180720	153.043	51.0707	1.58444	0.00638291	0.0859984	CHRM4
ENSG00000174348	270.64	74.0948	1.86989	0.00638471	0.0859984	PODN
ENSG00000105894	26359.9	9967.93	1.40299	0.00638619	0.0859984	PTN
ENSG00000249430	79.2561	147.846	-0.902981	0.00639321	0.0859984	CTD-2231H16.1
ENSG00000137221	730.19	1064.52	-0.544353	0.00639702	0.0859984	TJAP1
ENSG00000198780	1704.79	1154.68	0.562426	0.00640029	0.0859984	FAM169A
ENSG00000261584	47.1521	69.0911	-0.549871	0.00640492	0.0859984	RP11-457M11.5
ENSG00000169554	3493.14	7032.34	-1.00956	0.00642442	0.0861823	ZEB2
ENSG00000161243	145.207	47.8895	1.60148	0.00644273	0.0863653	FBXO27
ENSG00000196628	7166.7	12525.4	-0.805539	0.0064565	0.0864196	TCF4
ENSG00000121454	29.3382	85.8266	-1.55235	0.00646148	0.0864196	LHX4
ENSG00000171621	199.585	310.676	-0.639433	0.00646864	0.0864196	SPSB1
ENSG00000227543	23.0031	41.1995	-0.849327	0.00647357	0.0864196	SPAG5-AS1
ENSG00000118515	505.167	250.694	1.01146	0.00647481	0.0864196	SGK1
ENSG00000134744	1968.43	2690.83	-0.451334	0.00649356	0.0864826	ZCCHC11
ENSG00000257704	1175.92	673.543	0.804223	0.00649857	0.0864871	PRR24
ENSG00000198720	3124.39	4894.9	-0.647779	0.00650651	0.0865305	ANKRD13B
ENSG00000115884	645.813	485.018	0.413177	0.00651159	0.0865358	SDC1
ENSG00000065613	1508.05	2126.85	-0.496343	0.00652031	0.0865809	SLK
ENSG00000240455	18.5854	6.51494	1.51989	0.00653545	0.0865809	RN7SL671P
ENSG00000163273	140.459	28.3406	2.30988	0.00653767	0.0865809	NPPC
ENSG00000157557	621.519	358.858	0.792604	0.0065405	0.0865809	ETS2
ENSG00000065989	601.88	994.547	-0.725102	0.00654059	0.0865809	PDE4A
ENSG00000104524	480.792	363.811	0.403112	0.00654306	0.0865809	PYCRL
ENSG00000271824	230.058	30.0246	2.93731	0.00655253	0.0865964	AC009014.3
ENSG00000089472	2226.48	845.477	1.397	0.0065612	0.0866073	HEPH
ENSG00000163463	82.1572	126.502	-0.621184	0.00657182	0.0866073	KRTCAP2
ENSG00000161960	115.946	228.755	-0.979964	0.0065722	0.0866073	EIF4A1
ENSG00000154358	2724.26	3702.69	-0.442928	0.00658131	0.0866531	OBSCN
ENSG00000259820	57.3892	143.992	-1.32817	0.00658743	0.086672	AC083843.1
ENSG00000167588	136.046	214.939	-0.661757	0.00660735	0.0867559	GPD1
ENSG00000235823	217.587	413.445	-0.927464	0.00661674	0.0867559	LINC00263
ENSG00000178301	207.095	143.71	0.529708	0.00662487	0.0867559	AQP11
ENSG00000165115	217.092	311.012	-0.52153	0.00662632	0.0867559	KIF27
ENSG00000144115	160.912	74.2581	1.1147	0.0066333	0.0867559	THNSL2
ENSG00000197093	994.483	1779.85	-0.839933	0.00663539	0.0867559	GAL3ST4
ENSG00000188095	24.1151	7.70079	1.64836	0.00664603	0.0867559	MESP2
ENSG00000145794	1541.79	3038.24	-0.978902	0.00665243	0.0867559	MEGF10
ENSG00000154736	199.17	352.134	-0.823388	0.00665718	0.0867559	ADAMTS5
ENSG00000153317	1551.93	2148.74	-0.469527	0.00665923	0.0867559	ASAP1
ENSG00000088367	5726.58	3535.98	0.695652	0.00666272	0.0867559	EPB41L1
ENSG00000102125	802.778	1070.26	-0.415535	0.00666849	0.0867559	TAZ
ENSG00000138468	1218.84	1646.5	-0.434133	0.00666884	0.0867559	SENP7
ENSG00000184845	107.817	41.09	1.39464	0.00667985	0.086838	DRD1
ENSG00000178761	2215.7	2953.13	-0.414634	0.006698	0.0870128	FAM219B
ENSG00000179456	5471.31	15459.2	-1.49856	0.00671988	0.0872358	ZBTB18
ENSG00000237149	1116.26	321.172	1.7975	0.00674023	0.0874387	ZNF503-AS2
ENSG00000124802	305.287	230.117	0.408552	0.0067669	0.0875953	EEF1E1
ENSG00000164120	120.709	45.2101	1.41775	0.0067737	0.0875953	HPGD
ENSG00000117707	549.952	206.225	1.41549	0.00678272	0.0876212	PROX1
ENSG00000265478	16.9355	8.02775	1.07505	0.00679104	0.0876674	CTD-2145A24.3
ENSG00000049883	194.439	271.76	-0.48513	0.00680661	0.0878071	PTCD2
ENSG00000224934	60.6903	89.2382	-0.55958	0.00683625	0.0881281	RP11-441O15.3
ENSG00000137699	29.5637	4.27327	2.79917	0.00685726	0.0883374	TRIM29
ENSG00000206532	27.2636	9.07531	1.59976	0.00687645	0.088523	RP11-553A10.1
ENSG00000182575	475.758	1395.62	-1.55308	0.00688273	0.0885421	NXPH3
ENSG00000146592	849.915	2191.53	-1.36679	0.00689151	0.0885935	CREB5
ENSG00000121005	1739.63	814.909	1.09414	0.00690647	0.0886975	CRISPLD1
ENSG00000158186	2864.04	1945.61	0.558054	0.00691284	0.0886975	MRAS
ENSG00000186812	981.413	1400.93	-0.51384	0.00691398	0.0886975	ZNF397
ENSG00000138771	1343.23	2083.17	-0.633561	0.00692659	0.0887205	SHROOM3
ENSG00000142192	43675	25227	0.791847	0.00693832	0.0887205	APP
ENSG00000173894	1852.1	2874.17	-0.634188	0.00693895	0.0887205	CBX2
ENSG00000163527	4040.32	5912.6	-0.549445	0.00694409	0.0887205	STT3B
ENSG00000107165	45.5899	6.92792	2.71273	0.00694455	0.0887205	TYRP1
ENSG00000238099	21.394	5.28278	2.02554	0.00698703	0.0890956	RP11-12A2.3
ENSG00000165152	1770.06	1139.82	0.635338	0.00699599	0.0890956	TMEM246
ENSG00000231050	49.2152	31.6375	0.655658	0.00700372	0.0890956	RP1-140A9.1
ENSG00000261123	12.5296	33.8986	-1.44582	0.00700456	0.0890956	RP11-304L19.3
ENSG00000117519	9656.33	6678.34	0.531994	0.00700481	0.0890956	CNN3
ENSG00000172382	395.67	292.365	0.437507	0.00701966	0.0891829	PRSS27
ENSG00000128482	877.771	2380.93	-1.43988	0.00702928	0.0891829	RNF112
ENSG00000125249	4478.19	6419.45	-0.519552	0.00703441	0.0891829	RAP2A
ENSG00000165490	207.605	289.484	-0.481863	0.00704122	0.0891829	C11orf82
ENSG00000130589	502.657	980.866	-0.965158	0.00704342	0.0891829	HELZ2
ENSG00000261542	24.8529	10.4727	1.24427	0.00705641	0.0892863	RP11-16E18.3
ENSG00000153885	2392.87	3293.15	-0.460818	0.00706766	0.0892977	KCTD15
ENSG00000149599	343.567	191.98	0.840973	0.00706896	0.0892977	DUSP15
ENSG00000132825	213.479	153.506	0.479718	0.0070744	0.0892977	PPP1R3D
ENSG00000160991	3573.49	2346.93	0.606645	0.00708627	0.0892977	ORAI2
ENSG00000184486	2084.46	1164.35	0.840234	0.00708726	0.0892977	POU3F2
ENSG00000152217	3430.12	4738.17	-0.466271	0.0070911	0.0892977	SETBP1
ENSG00000224945	53.5205	95.1619	-0.83776	0.00710454	0.0894061	RP11-82L18.2
ENSG00000196407	25.4817	6.65938	1.9504	0.00712261	0.0894859	THEM5
ENSG00000137337	1549.56	2080.16	-0.425231	0.00712292	0.0894859	MDC1
ENSG00000266865	80.6134	30.8319	1.3919	0.0071277	0.0894859	RP11-848P1.9
ENSG00000171163	1399.67	2017.95	-0.52781	0.00713195	0.0894859	ZNF692
ENSG00000107186	2574.95	3813.08	-0.566613	0.00713507	0.0894859	MPDZ
ENSG00000116001	4577.6	6549.76	-0.516899	0.00716298	0.0897751	TIA1
ENSG00000164675	59.8812	22.1991	1.43232	0.00717614	0.0898062	IQUB
ENSG00000159251	61.0659	12.9318	2.242	0.00718003	0.0898062	ACTC1
ENSG00000260793	80.3421	157.728	-0.977739	0.00720084	0.0900057	RP5-882C2.2
ENSG00000116299	608.365	1308.32	-1.10515	0.00721375	0.0901062	KIAA1324
ENSG00000197599	87.4149	157.49	-0.85185	0.00722827	0.0902265	CCDC154
ENSG00000126215	719.265	949.045	-0.400901	0.00723776	0.0902403	XRCC3
ENSG00000100077	1030.87	1820.58	-0.820574	0.007244	0.0902403	ADRBK2
ENSG00000196498	5386.3	8801.02	-0.708467	0.00726548	0.090447	NCOR2
ENSG00000133106	24.8858	6.10714	2.04042	0.00728067	0.0905486	EPSTI1
ENSG00000187624	212.609	142.984	0.573871	0.00728804	0.0905486	C17orf97
ENSG00000170624	263.293	96.5201	1.4489	0.00728833	0.0905486	SGCD
ENSG00000027847	986.402	689.858	0.516475	0.00730378	0.0906792	B4GALT7
ENSG00000205089	9.09547	25.6015	-1.49767	0.0073122	0.0906792	CCNI2
ENSG00000258839	176.285	281.097	-0.675113	0.00731355	0.0906792	MC1R
ENSG00000182165	259.93	181.619	0.519093	0.00734665	0.0908113	TP53TG1
ENSG00000099725	457.409	1061.51	-1.21514	0.0073487	0.0908113	PRKY
ENSG00000182902	218.389	91.2909	1.26026	0.00734999	0.0908113	SLC25A18
ENSG00000134352	2827	1745.69	0.695488	0.00735187	0.0908113	IL6ST
ENSG00000171408	122.184	26.5815	2.20591	0.00735521	0.0908113	PDE7B
ENSG00000064692	1230.87	1987.34	-0.691577	0.00735857	0.0908113	SNCAIP
ENSG00000122012	299.596	121.059	1.30713	0.00740306	0.0912387	SV2C
ENSG00000168067	487.192	683.394	-0.489042	0.00743278	0.0915353	MAP4K2
ENSG00000108176	271.993	172.98	0.654797	0.00743703	0.0915353	DNAJC12
ENSG00000263244	3187.87	2410.99	0.403033	0.00744383	0.0915581	RP11-473I1.10
ENSG00000162722	58.9996	25.5019	1.21879	0.00745406	0.091623	TRIM58
ENSG00000164796	364.96	206.068	0.825957	0.00746545	0.0917021	CSMD3
ENSG00000167670	1205	1693.22	-0.491175	0.0074781	0.0917131	CHAF1A
ENSG00000184923	137.193	80.3638	0.77236	0.00748056	0.0917131	NUTM2A
ENSG00000188070	8617.55	11963.1	-0.473262	0.00748122	0.0917131	C11orf95
ENSG00000186777	34.5267	84.2799	-1.29156	0.00750354	0.091865	ZNF732
ENSG00000138795	728.475	2202.2	-1.59636	0.00753759	0.0922208	LEF1
ENSG00000180176	353.069	81.3454	2.11819	0.0075507	0.0922652	TH
ENSG00000159708	27.4235	4.90153	2.49313	0.00755119	0.0922652	LRRC36
ENSG00000175766	10.5828	30.3606	-1.53457	0.00755953	0.0922968	EIF4E1B
ENSG00000147256	52.0148	8.86694	2.5563	0.00756935	0.0922968	ARHGAP36
ENSG00000247416	65.445	46.4842	0.495441	0.00757496	0.0922968	RP11-629G13.1
ENSG00000196670	1350.4	1799.19	-0.414341	0.00760557	0.0922968	ZFP62
ENSG00000223797	71.4503	37.496	0.937065	0.00760577	0.0922968	ENTPD3-AS1
ENSG00000135838	28.4978	56.8496	-1.00165	0.00760866	0.0922968	NPL
ENSG00000261533	72.9994	47.262	0.629577	0.00765005	0.0927381	RP11-15N24.4
ENSG00000254602	118.494	66.4924	0.834524	0.007672	0.0929432	AP000662.4
ENSG00000253477	54.3195	25.7746	1.08206	0.00768622	0.0930196	RP11-1C8.4
ENSG00000002746	1835.93	3491.51	-0.927519	0.00769286	0.0930196	HECW1
ENSG00000066117	4091.9	5522.55	-0.432685	0.00769339	0.0930196	SMARCD1
ENSG00000204634	249.219	371.295	-0.576008	0.00774345	0.0935323	TBC1D8
ENSG00000272084	59.8432	30.8803	0.961185	0.0077459	0.0935323	RP5-1126H10.2
ENSG00000250220	35.0356	16.1778	1.12766	0.00776064	0.0936491	RP11-692D12.1
ENSG00000103876	243.628	115.979	1.07109	0.00777388	0.0936866	FAH
ENSG00000164292	3687.52	2540.05	0.537756	0.00779542	0.093763	RHOBTB3
ENSG00000247809	109.605	41.9281	1.38732	0.00780805	0.0938333	NR2F2-AS1
ENSG00000133065	1212.18	1628.14	-0.426397	0.00781141	0.0938333	SLC41A1
ENSG00000034063	2213.17	3057.64	-0.466601	0.00782507	0.093891	UHRF1
ENSG00000119688	1098.18	1496.9	-0.447236	0.00783168	0.093891	ABCD4
ENSG00000152127	6057.98	4104.93	0.561536	0.00783357	0.093891	MGAT5
ENSG00000163888	645.391	228.269	1.49988	0.0078431	0.0939091	CAMK2N2
ENSG00000184156	2126.29	4858.39	-1.19225	0.00785189	0.0939535	KCNQ3
ENSG00000154229	3059.77	4250.17	-0.474222	0.00787228	0.0940758	PRKCA
ENSG00000137133	583.617	428.54	0.445658	0.00791104	0.0944525	HINT2
ENSG00000065485	740.198	294.435	1.33008	0.00791499	0.0944525	PDIA5
ENSG00000164112	12.3436	43.5306	-1.81323	0.00792026	0.0944525	TMEM155
ENSG00000131378	776.31	363.429	1.09538	0.00792585	0.0944525	RFTN1
ENSG00000224848	17.1149	5.96722	1.51448	0.00792933	0.0944525	RP11-535M15.1
ENSG00000198399	327.316	445.079	-0.444807	0.00796497	0.0947182	ITSN2
ENSG00000205683	493.926	194.897	1.34158	0.00797526	0.0947182	DPF3
ENSG00000130164	1235.91	2158.91	-0.804971	0.00799026	0.0947182	LDLR
ENSG00000147488	954.192	2877.33	-1.59266	0.0079981	0.0947182	ST18
ENSG00000124299	2391.94	1725.98	0.470882	0.00800024	0.0947182	PEPD
ENSG00000197119	4060.09	5550.16	-0.451034	0.00800231	0.0947182	SLC25A29
ENSG00000101222	227.94	70.7899	1.68793	0.00800615	0.0947182	SPEF1
ENSG00000184619	40.5436	64.4645	-0.66688	0.00800797	0.0947182	KRBA2
ENSG00000139173	245.999	145.348	0.758902	0.00802557	0.0948658	TMEM117
ENSG00000179611	335.554	237.207	0.501733	0.00805822	0.0950695	DGKZP1
ENSG00000214455	179.378	103.062	0.801037	0.00808342	0.095306	RCN1P2
ENSG00000236333	42.7169	12.5848	1.77471	0.00810189	0.0954629	TRHDE-AS1
ENSG00000156504	661.541	882.656	-0.416539	0.00811159	0.0955164	FAM122B
ENSG00000129292	2329.2	3208.05	-0.462009	0.00812181	0.0955759	PHF20L1
ENSG00000258986	555.159	279.141	0.992599	0.00814549	0.0957359	TMEM179
ENSG00000258890	973.969	1363	-0.485136	0.00818264	0.0961083	CEP95
ENSG00000205808	607.577	443.007	0.456864	0.00821608	0.0962739	PPAPDC2
ENSG00000155897	891.94	283.967	1.65123	0.00823221	0.0962739	ADCY8
ENSG00000176108	908.628	584.76	0.636596	0.00823371	0.0962739	CHMP6
ENSG00000187987	180.824	242.263	-0.423966	0.00823465	0.0962739	ZSCAN23
ENSG00000177108	1273.13	397.841	1.67825	0.00823505	0.0962739	ZDHHC22
ENSG00000144647	2285.99	1536.97	0.572891	0.00823768	0.0962739	POMGNT2
ENSG00000259022	46.5328	25.7761	0.855137	0.00824854	0.0962739	DNAJC8P1
ENSG00000214595	386.76	797.631	-1.04449	0.00824878	0.0962739	EML6
ENSG00000008311	603.846	1043.75	-0.789842	0.00825787	0.0962756	AASS
ENSG00000155957	301.087	211.557	0.510458	0.00825933	0.0962756	TMBIM4
ENSG00000134323	1724.23	3415.53	-0.986334	0.00828827	0.0965438	MYCN
ENSG00000100557	20.2414	3.10222	2.7065	0.00829278	0.0965438	C14orf105
ENSG00000103811	359.736	143.928	1.32174	0.00832026	0.0968028	CTSH
ENSG00000071564	7277.95	10441.6	-0.520836	0.00832687	0.0968189	TCF3
ENSG00000252447	12.9013	31.5173	-1.3018	0.00833804	0.0968852	snoU13
ENSG00000105251	665.071	233.437	1.51077	0.00834305	0.0968852	SHD
ENSG00000141258	4049.97	5985.61	-0.563607	0.00836366	0.0970636	SGSM2
ENSG00000235501	263.454	197.71	0.415489	0.00840583	0.0974918	RP4-639F20.1
ENSG00000197536	47.0681	25.741	0.87039	0.00841308	0.0975148	C5orf56
ENSG00000182901	461.348	950.584	-1.04338	0.008419	0.0975222	RGS7
ENSG00000187764	2104.71	3219.95	-0.613618	0.00845951	0.0978689	SEMA4D
ENSG00000225697	312.69	589.23	-0.914863	0.00846798	0.0979057	SLC26A6
ENSG00000137727	292.689	637.686	-1.12402	0.00847825	0.0979556	ARHGAP20
ENSG00000243716	817.693	1102.25	-0.43122	0.0084837	0.0979556	NPIPB5
ENSG00000080031	44.4606	12.6449	1.81896	0.00848818	0.0979556	PTPRH
ENSG00000185052	468.032	218.175	1.10182	0.00851113	0.09807	SLC24A3
ENSG00000075711	1503.22	2047.62	-0.446456	0.008514	0.09807	DLG1
ENSG00000169955	410.129	304.93	0.430196	0.00852322	0.0981151	ZNF747
ENSG00000122035	53.8654	27.1628	0.994244	0.0085304	0.0981274	RASL11A
ENSG00000184984	38.9949	6.01274	2.70201	0.00856065	0.0982977	CHRM5
ENSG00000150471	4463.18	1869.98	1.25512	0.00857006	0.0982977	LPHN3
ENSG00000106688	724.32	436.465	0.731512	0.00857069	0.0982977	SLC1A1
ENSG00000125462	11185.8	18382.1	-0.716672	0.00858094	0.0982977	C1orf61
ENSG00000179331	132.164	185.532	-0.49045	0.0086021	0.0984717	RAB39A
ENSG00000042832	12.8175	61.2797	-2.26984	0.00865419	0.0988509	TG
ENSG00000170365	998.522	674.372	0.566568	0.00865432	0.0988509	SMAD1
ENSG00000162885	268.65	416.229	-0.632977	0.0086566	0.0988509	B3GALNT2
ENSG00000180998	1354.8	892.529	0.602291	0.00867972	0.0989615	GPR137C
ENSG00000154277	21447.8	15058	0.510325	0.00868046	0.0989615	UCHL1
ENSG00000256061	73.3985	31.8546	1.20632	0.00868234	0.0989615	DYX1C1
ENSG00000166823	262.027	151.917	0.787563	0.00869568	0.0990403	MESP1
ENSG00000155760	1055.37	2244.27	-1.08879	0.00869996	0.0990403	FZD7
ENSG00000204624	2414.93	3918.24	-0.698372	0.00872511	0.0992253	PTCHD2
ENSG00000170381	166.769	275.528	-0.724907	0.00872693	0.0992253	SEMA3E
ENSG00000176601	47.6357	9.05937	2.39325	0.0087383	0.0992281	MAP3K19
ENSG00000166682	234.177	519.077	-1.14977	0.00875313	0.0992281	TMPRSS5
ENSG00000182326	393.411	198.09	0.990211	0.0087546	0.0992281	C1S
ENSG00000188234	136.344	185.572	-0.448788	0.00875707	0.0992281	AGAP4
ENSG00000162924	117.998	172.179	-0.54687	0.00876941	0.0992281	REL
ENSG00000129625	3870.85	2615.47	0.565701	0.00877187	0.0992281	REEP5
ENSG00000235162	854.406	642.692	0.410195	0.00877908	0.0992281	C12orf75
ENSG00000188582	58.7981	94.4242	-0.691055	0.00878274	0.0992281	PAQR9
ENSG00000243679	197.539	285.773	-0.53456	0.00878619	0.0992281	RP11-274B21.3
ENSG00000197982	2052.7	1537.63	0.417131	0.00881149	0.0993812	C1orf122
ENSG00000021826	132.26	55.7821	1.24517	0.00882174	0.0993812	CPS1
ENSG00000171522	49.3462	15.2535	1.69929	0.00882386	0.0993812	PTGER4
ENSG00000177054	760.512	1250.95	-0.718429	0.0088266	0.0993812	ZDHHC13
ENSG00000154478	448.875	193.231	1.21687	0.00883613	0.0994279	GPR26
ENSG00000113070	496.435	288.579	0.783641	0.00885388	0.0995671	HBEGF
ENSG00000100297	1759.61	2401.04	-0.448721	0.00887459	0.0997394	MCM5
ENSG00000085511	842.358	1164.07	-0.46734	0.00889072	0.099752	MAP3K4
ENSG00000100100	310.396	549.966	-0.825961	0.00889877	0.099752	PIK3IP1
ENSG00000107338	517.872	1048.19	-1.0175	0.00891713	0.099752	SHB
ENSG00000105755	183.848	257.348	-0.48827	0.00892063	0.099752	ETHE1
ENSG00000122824	1074.34	788.618	0.446634	0.00892422	0.099752	NUDT10
ENSG00000114166	793.212	551.406	0.524936	0.00892634	0.099752	KAT2B
ENSG00000130958	50.3528	19.5756	1.36399	0.00892947	0.099752	SLC35D2
ENSG00000160447	323.357	559.781	-0.793103	0.0089349	0.099752	PKN3
ENSG00000181690	305.184	706.39	-1.21191	0.00894328	0.099752	PLAG1
ENSG00000155363	565.685	784.228	-0.471897	0.0089595	0.099752	MOV10
ENSG00000188641	80.9312	44.9333	0.850534	0.00896286	0.099752	DPYD
ENSG00000109452	168.187	67.9106	1.31044	0.00896335	0.099752	INPP4B
ENSG00000196141	1550.45	697.643	1.15224	0.00896371	0.099752	SPATS2L
ENSG00000018408	2645.14	955.194	1.46957	0.00896666	0.099752	WWTR1
ENSG00000198732	7405.66	2181.42	1.76339	0.00896909	0.099752	SMOC1
ENSG00000196295	551.225	795.737	-0.530276	0.00897558	0.099752	AC005154.6
ENSG00000136425	695.859	482.826	0.526958	0.00897602	0.099752	CIB2
ENSG00000159176	926.663	465.71	0.992879	0.00898587	0.099752	CSRP1
ENSG00000185339	631.458	364.865	0.791824	0.00898784	0.099752	TCN2
ENSG00000186340	1395.24	544.892	1.35659	0.00899166	0.099752	THBS2
ENSG00000144061	223.633	123.471	0.857507	0.00899435	0.099752	NPHP1
ENSG00000204740	5.25856	18.1317	-1.81731	0.00901064	0.0998728	MALRD1
ENSG00000128536	415.659	866.645	-1.06071	0.00902597	0.099877	CDHR3
ENSG00000138386	2130.97	2972.99	-0.480599	0.00903418	0.099877	NAB1
ENSG00000116128	3033.47	4158.24	-0.455126	0.00904371	0.099877	BCL9
ENSG00000099954	1180.53	2559.72	-1.11681	0.00905059	0.099877	CECR2
ENSG00000153531	123.043	66.9326	0.87775	0.00905831	0.099877	ADPRHL1
ENSG00000237399	24.8588	38.7027	-0.644336	0.00905947	0.099877	PITRM1-AS1
ENSG00000160410	721.15	970.047	-0.42879	0.0090596	0.099877	SHKBP1
ENSG00000182704	968.685	1364.33	-0.494771	0.0090692	0.0999232	TSKU
ENSG00000165996	146.398	91.4609	0.681036	0.00910955	0.100195	PTPLA
ENSG00000261829	65.7929	22.6195	1.54535	0.00911551	0.100195	RP11-223I10.1
ENSG00000175348	1951.68	1357.59	0.523968	0.00912841	0.100235	TMEM9B
ENSG00000063660	9091.46	14181.3	-0.641436	0.0091325	0.100235	GPC1
ENSG00000170419	2180.33	596.322	1.87045	0.00913543	0.100235	VSTM2A
ENSG00000266053	117.598	66.9445	0.816521	0.00914563	0.100247	RP11-143J12.2
ENSG00000186642	1447.57	3478.8	-1.26507	0.00920394	0.100608	PDE2A
ENSG00000176728	122.168	88.3209	0.464294	0.00921673	0.100608	TTTY14
ENSG00000135476	902.114	1443.89	-0.678844	0.00922954	0.100608	ESPL1
ENSG00000142149	1217.52	2233.64	-0.875657	0.00922954	0.100608	HUNK
ENSG00000124785	2364.54	5748.84	-1.2818	0.00923383	0.100608	NRN1
ENSG00000258388	15.2297	39.2131	-1.37112	0.00923468	0.100608	PPT2-EGFL8
ENSG00000196967	426.442	581.007	-0.447383	0.00925209	0.100656	ZNF585A
ENSG00000230510	58.7836	33.0835	0.830314	0.00926143	0.100656	PPP5D1
ENSG00000273066	134.053	238.475	-0.832595	0.00926276	0.100656	RP11-216L13.19
ENSG00000119547	506.534	185.974	1.4457	0.0092695	0.100656	ONECUT2
ENSG00000145681	222.755	17.3908	3.6803	0.00927177	0.100656	HAPLN1
ENSG00000146352	1605.58	993.688	0.692239	0.00929233	0.10082	CLVS2
ENSG00000250358	63.1034	26.2231	1.26543	0.00933518	0.101167	RP11-159K7.2
ENSG00000165458	3297.72	4969.46	-0.591771	0.00934883	0.101255	INPPL1
ENSG00000173926	378.717	234.74	0.691211	0.00936784	0.101309	2022-03-03
ENSG00000140839	327.339	147.876	1.14697	0.00937666	0.101309	CLEC18B
ENSG00000213699	1448.42	1044.6	0.471764	0.00937807	0.101309	SLC35F6
ENSG00000119147	122.917	43.0113	1.51506	0.00938019	0.101309	C2orf40
ENSG00000198857	45.7932	20.8687	1.13717	0.00941713	0.101638	HSD3BP5
ENSG00000076258	34.8905	14.5358	1.26262	0.00942833	0.101696	FMO4
ENSG00000162390	31.7508	13.6389	1.22193	0.00944889	0.101782	ACOT11
ENSG00000272894	42.9511	65.3313	-0.606542	0.00945713	0.101782	RP5-1159O4.1
ENSG00000187123	251.477	415.705	-0.727155	0.00946677	0.101782	LYPD6
ENSG00000123342	30.653	3.27711	3.22585	0.00946897	0.101782	MMP19
ENSG00000270177	39.9193	13.2504	1.59993	0.00948816	0.101929	CTD-2410N18.3
ENSG00000053747	178.563	341.53	-0.937566	0.00951186	0.102024	LAMA3
ENSG00000162517	1726.68	1293.21	0.417164	0.00954131	0.102024	PEF1
ENSG00000184500	996.787	503.656	0.984848	0.00954335	0.102024	PROS1
ENSG00000166619	8027.15	4411.82	0.863538	0.00954679	0.102024	BLCAP
ENSG00000126368	215.146	390.888	-0.862693	0.00955306	0.102024	NR1D1
ENSG00000272072	11.107	28.4833	-1.36063	0.0095574	0.102024	CTA-363E19.2
ENSG00000172554	30.1142	15.2186	0.994503	0.00955772	0.102024	SNTG2
ENSG00000178764	1119.16	700.824	0.675607	0.00956704	0.10203	ZHX2
ENSG00000181378	117.555	48.6233	1.2749	0.00957339	0.10203	CCDC108
ENSG00000261227	41.9664	6.94753	2.59667	0.00957481	0.10203	AC140912.1
ENSG00000205275	103.044	188.73	-0.872661	0.00961903	0.102383	CSPG4P9
ENSG00000198648	2368.24	1450.37	0.707408	0.0096379	0.102493	STK39
ENSG00000058673	5067.61	6843.1	-0.433455	0.00965224	0.102503	ZC3H11A
ENSG00000119004	367.689	265.297	0.471762	0.0096679	0.102503	CYP20A1
ENSG00000153029	26.692	5.22317	2.35962	0.00968326	0.102503	MR1
ENSG00000079335	148.931	243.906	-0.713894	0.00968994	0.102503	CDC14A
ENSG00000137941	1065.17	1559.65	-0.550268	0.00969122	0.102503	TTLL7
ENSG00000100504	402.534	220.563	0.868133	0.00970917	0.102634	PYGL
ENSG00000065882	1722.66	2915.23	-0.759195	0.00974296	0.102861	TBC1D1
ENSG00000226950	1004.03	1457.47	-0.537931	0.00974318	0.102861	DANCR
ENSG00000006740	640.785	1089.29	-0.765843	0.00976044	0.102861	ARHGAP44
ENSG00000004838	374.822	147.148	1.34926	0.00976175	0.102861	ZMYND10
ENSG00000189337	3238.74	5376.1	-0.731202	0.00976403	0.102861	KAZN
ENSG00000110002	1086.42	667.112	0.704054	0.00977296	0.102889	VWA5A
ENSG00000185811	70.6621	20.7157	1.76842	0.00977772	0.102889	IKZF1
ENSG00000204287	47.8291	11.1533	2.10323	0.00978742	0.102932	HLA-DRA
ENSG00000069431	121.107	28.5795	2.08534	0.00981628	0.103166	ABCC9
ENSG00000100336	1059.95	263.232	2.00962	0.0098284	0.103187	APOL4
ENSG00000164082	1052.52	2181.94	-1.05189	0.00983639	0.103212	GRM2
ENSG00000261556	206.134	327.305	-0.66821	0.00985409	0.103275	RP11-296I10.6
ENSG00000180376	460.493	633.726	-0.461026	0.00985908	0.103275	CCDC66
ENSG00000129925	2410.35	1741.96	0.468601	0.00993479	0.103841	TMEM8A
ENSG00000137497	7143.02	9996.82	-0.485014	0.00993555	0.103841	NUMA1
ENSG00000074410	1007.81	2490.33	-1.30536	0.00995663	0.104002	CA12
ENSG00000111602	1985.11	2633.44	-0.407978	0.00997249	0.104109	TIMELESS
ENSG00000172915	4750.25	7585.03	-0.67521	0.00999796	0.104316	NBEA
ENSG00000132932	1722.29	3138.36	-0.865712	0.0100509	0.104625	ATP8A2
ENSG00000206052	2210.78	4370.72	-0.983446	0.0100679	0.104625	DOK6
ENSG00000109805	737.187	1321.73	-0.842546	0.0100728	0.104625	NCAPG
ENSG00000260296	194.903	101.039	0.948948	0.010079	0.10463	RP11-395I6.3
ENSG00000137266	2222.97	3771.05	-0.762578	0.0100985	0.104774	SLC22A23
ENSG00000204044	7.94269	21.4553	-1.44058	0.0101231	0.10497	RP11-465L10.10
ENSG00000110786	2222.44	1236.72	0.845897	0.0101397	0.105025	PTPN5
ENSG00000133985	3140.43	2126.92	0.562401	0.0101604	0.105049	TTC9
ENSG00000100311	111.49	203.987	-0.87264	0.0101636	0.105049	PDGFB
ENSG00000170949	1324.13	1906.01	-0.525922	0.0101783	0.105049	ZNF160
ENSG00000176040	70.8189	24.7544	1.51687	0.0101847	0.105049	TMPRSS7
ENSG00000138622	946.217	579.188	0.708579	0.0101881	0.105049	HCN4
ENSG00000261693	39.0947	16.633	1.23622	0.0101959	0.105049	RP13-467H17.1
ENSG00000041353	119.852	50.3843	1.25322	0.0102012	0.105049	RAB27B
ENSG00000066230	188.951	295.987	-0.647904	0.0102101	0.105049	SLC9A3
ENSG00000258548	133.274	40.3518	1.72409	0.0102955	0.105575	LINC00645
ENSG00000128510	52.5286	10.4625	2.33124	0.0103088	0.105653	CPA4
ENSG00000145390	270.143	203.306	0.40983	0.0103201	0.105682	USP53
ENSG00000172955	7.84667	22.2668	-1.52027	0.0103262	0.105682	ADH6
ENSG00000273038	73.2191	37.8192	0.955713	0.0103407	0.105682	RP11-479G22.8
ENSG00000143162	999.828	732.753	0.449212	0.0103551	0.105682	CREG1
ENSG00000132434	2938.91	1746.77	0.750757	0.0103563	0.105682	LANCL2
ENSG00000107819	1631.57	2243.96	-0.459876	0.0103601	0.105682	SFXN3
ENSG00000140323	1504.58	2037.01	-0.437122	0.0103612	0.105682	DISP2
ENSG00000169933	266.969	131.12	1.02802	0.0103637	0.105682	FRMPD4
ENSG00000125841	3594.21	2672.63	0.427617	0.0103676	0.105682	NRSN2
ENSG00000270069	25.633	86.3866	-1.75631	0.0103689	0.105682	RP6-99M1.2
ENSG00000236943	122.815	57.486	1.09799	0.0103755	0.105692	RP11-640M9.1
ENSG00000187634	862.079	329.615	1.38711	0.0104078	0.105882	SAMD11
ENSG00000006210	1171.23	545.525	1.10258	0.0104174	0.105882	CX3CL1
ENSG00000262890	37.7656	8.26742	2.19296	0.0104183	0.105882	RP11-424M24.5
ENSG00000197594	77.4798	31.3653	1.30235	0.0104226	0.105882	ENPP1
ENSG00000256053	556.895	400.963	0.474925	0.0104228	0.105882	APOPT1
ENSG00000137843	457.107	183.64	1.31608	0.0104336	0.105926	PAK6
ENSG00000144834	6107.69	4358.62	0.486816	0.0104386	0.105926	TAGLN3
ENSG00000170425	313.692	168.575	0.896236	0.0104611	0.105959	ADORA2B
ENSG00000187955	25.4759	4.22933	2.59786	0.010462	0.105959	COL14A1
ENSG00000271714	36.2621	12.6262	1.52434	0.010472	0.105959	CTD-2377O17.1
ENSG00000174145	540.129	104.964	2.36359	0.0104735	0.105959	KIAA1239
ENSG00000106018	143.941	42.0249	1.77798	0.0104938	0.106079	VIPR2
ENSG00000256771	815.68	1154.52	-0.501541	0.0104995	0.106079	ZNF253
ENSG00000091428	563.621	324.435	0.79749	0.0105225	0.106253	RAPGEF4
ENSG00000117139	8632.17	11508.9	-0.415011	0.0105398	0.106283	KDM5B
ENSG00000089902	1448.31	2128.78	-0.556011	0.0105441	0.106283	RCOR1
ENSG00000151746	1809.5	3143.03	-0.796703	0.0105484	0.106283	BICD1
ENSG00000048028	742.05	1158.27	-0.642751	0.0105582	0.106324	USP28
ENSG00000166446	244.079	403.196	-0.724297	0.0105803	0.10643	CDYL2
ENSG00000184515	489.462	303.011	0.692455	0.0105867	0.106437	BEX5
ENSG00000182916	1147.19	802.757	0.515728	0.0106005	0.106481	TCEAL7
ENSG00000196503	69.7151	34.2585	1.02637	0.0106083	0.106481	ARL9
ENSG00000156218	33.2731	16.6323	1.00124	0.0106519	0.106556	ADAMTSL3
ENSG00000228741	25.1162	7.02788	1.8412	0.0106541	0.106556	RP11-309I15.1
ENSG00000112769	315.589	118.276	1.41646	0.0106599	0.106556	LAMA4
ENSG00000165443	1909.69	982.416	0.959066	0.0106773	0.106556	PHYHIPL
ENSG00000248671	65.9437	35.3578	0.905688	0.0106923	0.106556	CTD-2313N18.5
ENSG00000060656	1677.23	3239.39	-0.94977	0.0106927	0.106556	PTPRU
ENSG00000057019	1933.68	1356.92	0.511105	0.0107022	0.106556	DCBLD2
ENSG00000099331	2904.1	3904.02	-0.42709	0.0107146	0.106556	MYO9B
ENSG00000249242	869.307	422.455	1.0415	0.0107181	0.106556	TMEM150C
ENSG00000136463	560.396	417.333	0.425379	0.0107189	0.106556	TACO1
ENSG00000272368	30.2055	12.3052	1.30201	0.0107244	0.106556	RP4-605O3.4
ENSG00000116132	106.432	33.7031	1.65854	0.0107326	0.106556	PRRX1
ENSG00000250320	29.1883	9.597	1.60732	0.0107374	0.106556	CTD-2269F5.1
ENSG00000196557	5328.28	7583.26	-0.509218	0.0107417	0.106556	CACNA1H
ENSG00000101974	836.065	1152.47	-0.463717	0.0107417	0.106556	ATP11C
ENSG00000198339	68.7143	31.2316	1.13879	0.0107543	0.106558	HIST1H4I
ENSG00000269783	79.8985	170.179	-1.08972	0.0107668	0.106606	GOLGA7B
ENSG00000137411	2200.68	2977.88	-0.436371	0.0107707	0.106606	VARS2
ENSG00000188211	456.958	909.007	-0.992527	0.0107843	0.106661	NCR3LG1
ENSG00000251022	934.774	1247.93	-0.417268	0.0107878	0.106661	THAP9-AS1
ENSG00000250241	65.7825	25.9785	1.3461	0.0107982	0.106665	RP11-9G1.3
ENSG00000113593	670.936	938.594	-0.485047	0.0108357	0.106821	PPWD1
ENSG00000197283	3488.69	5438.5	-0.640552	0.0108386	0.106821	SYNGAP1
ENSG00000150764	1492.74	2317.54	-0.634786	0.0108574	0.106887	DIXDC1
ENSG00000165698	474.676	310.53	0.613193	0.0108597	0.106887	C9orf9
ENSG00000237096	54.8896	9.78572	2.49109	0.0108626	0.106887	RP4-782G3.1
ENSG00000186907	477.532	982.109	-1.04103	0.0108796	0.106998	RTN4RL2
ENSG00000134215	368.275	150.173	1.29397	0.0109336	0.107357	VAV3
ENSG00000226167	8.30787	22.2011	-1.42489	0.0110036	0.107987	AP4B1-AS1
ENSG00000166342	820.69	166.476	2.30174	0.0110475	0.10823	NETO1
ENSG00000254266	22.0753	8.39653	1.40886	0.0110476	0.10823	RP11-594N15.2
ENSG00000183780	94.512	51.2207	0.886041	0.0110518	0.10823	SLC35F3
ENSG00000122691	38.9731	7.06448	2.46179	0.0110828	0.10832	TWIST1
ENSG00000102743	459.065	335.901	0.450946	0.0110867	0.10832	SLC25A15
ENSG00000165730	274.585	669.529	-1.28718	0.011097	0.10832	STOX1
ENSG00000158747	187.769	62.4655	1.58923	0.011116	0.10832	NBL1
ENSG00000116133	4931.82	7739.91	-0.650259	0.0111197	0.10832	DHCR24
ENSG00000127720	68.59	47.7087	0.524276	0.0111218	0.10832	METTL25
ENSG00000237732	146.384	59.4135	1.30319	0.0111253	0.10832	AC010980.2
ENSG00000188130	681.649	1218.26	-0.837712	0.0111361	0.108322	MAPK12
ENSG00000115234	3232.85	2446.95	0.401926	0.0111373	0.108322	SNX17
ENSG00000176273	370.879	503.286	-0.441138	0.0111506	0.108337	SLC35G1
ENSG00000073060	1313.87	2203.31	-0.746148	0.0111589	0.108337	SCARB1
ENSG00000198221	359.51	804.817	-1.16297	0.0111591	0.108337	MLLT4-AS1
ENSG00000104341	7705.73	5535.16	0.477256	0.0111675	0.108337	LAPTM4B
ENSG00000114796	2010.04	3033.18	-0.593921	0.0111696	0.108337	KLHL24
ENSG00000148824	160.264	248.613	-0.635172	0.0111749	0.108337	MTG1
ENSG00000116830	330.196	445.821	-0.434545	0.0111798	0.108337	TTF2
ENSG00000153561	2256.08	2988.47	-0.405912	0.0112038	0.108479	RMND5A
ENSG00000143845	974.491	648.799	0.587119	0.0112102	0.108479	ETNK2
ENSG00000215252	1962.07	2616.14	-0.414981	0.011212	0.108479	GOLGA8B
ENSG00000197177	389.609	226.917	0.780366	0.0112383	0.108619	GPR123
ENSG00000137726	3891.5	6573.33	-0.756338	0.0112589	0.108707	FXYD6
ENSG00000099822	811.831	543.526	0.579414	0.0112838	0.108835	HCN2
ENSG00000008853	3297.07	2289.06	0.526572	0.0112854	0.108835	RHOBTB2
ENSG00000242715	7.62115	22.8992	-1.60657	0.0112908	0.108835	CCDC169
ENSG00000171766	1245.78	848.132	0.554703	0.0112985	0.108835	GATM
ENSG00000090776	3445.14	5706.93	-0.728272	0.0113018	0.108835	EFNB1
ENSG00000085840	267.176	420.065	-0.65456	0.0113267	0.109018	ORC1
ENSG00000265778	25.9604	14.0231	0.882721	0.0113411	0.109039	RP11-17M16.2
ENSG00000114270	1016.78	1352.26	-0.410902	0.0113418	0.109039	COL7A1
ENSG00000123595	568.613	396.646	0.519997	0.0113465	0.109039	RAB9A
ENSG00000115415	2455.89	1512.54	0.699307	0.0113698	0.109118	STAT1
ENSG00000162437	690.584	948.69	-0.459047	0.01137	0.109118	RAVER2
ENSG00000149243	1005.28	625.758	0.684301	0.0113799	0.109118	KLHL35
ENSG00000101752	4887.22	6909.69	-0.499755	0.0114014	0.109118	MIB1
ENSG00000085831	48.4105	20.6719	1.23479	0.0114044	0.109118	TTC39A
ENSG00000160113	1305.61	963.958	0.4379	0.0114159	0.109118	NR2F6
ENSG00000147140	13395.6	17803.6	-0.410452	0.0114169	0.109118	NONO
ENSG00000138639	391.835	119.501	1.71351	0.0114257	0.109118	ARHGAP24
ENSG00000154511	515.833	325.086	0.666956	0.0114266	0.109118	FAM69A
ENSG00000118507	576.184	390.944	0.561138	0.0114347	0.109118	AKAP7
ENSG00000168505	886.529	110.315	3.00646	0.0114374	0.109118	GBX2
ENSG00000116514	1183.75	884.423	0.421264	0.0114462	0.109136	RNF19B
ENSG00000259799	14.8569	33.5812	-1.18342	0.0114898	0.109286	RP11-554A11.9
ENSG00000261033	46.5489	24.9041	0.915178	0.0114914	0.109286	RP11-209D14.2
ENSG00000163872	2729.13	4219.88	-0.62886	0.011496	0.109286	YEATS2
ENSG00000198934	1757.71	1138.39	0.626906	0.0115046	0.109286	MAGEE1
ENSG00000198722	1918.92	3131.28	-0.706546	0.011515	0.109286	UNC13B
ENSG00000124875	69.5321	19.1651	1.85953	0.011517	0.109286	CXCL6
ENSG00000185149	110.828	21.3206	2.37974	0.0115242	0.109286	NPY2R
ENSG00000198142	1494.41	830.942	0.846871	0.0115252	0.109286	SOWAHC
ENSG00000100599	91.1053	35.0801	1.37717	0.0115259	0.109286	RIN3
ENSG00000168566	472.333	649.587	-0.460547	0.011537	0.109336	SNRNP48
ENSG00000272372	57.5769	112.281	-0.968616	0.0115652	0.109457	RP11-441F2.5
ENSG00000261308	88.6614	38.3033	1.21145	0.0115673	0.109457	RP11-923I11.7
ENSG00000011114	1255.04	1660.27	-0.404301	0.0115676	0.109457	BTBD7
ENSG00000223705	649.506	870.779	-0.422744	0.0115856	0.109514	NSUN5P1
ENSG00000255864	24.8336	71.9099	-1.54148	0.0115918	0.109514	RP11-444D3.1
ENSG00000100092	43.6752	84.3163	-0.957804	0.0115972	0.109514	SH3BP1
ENSG00000269139	41.9223	16.2481	1.36857	0.0116117	0.109594	CTD-3193O13.8
ENSG00000157368	122.943	481.262	-1.97036	0.0116315	0.109725	IL34
ENSG00000203900	33.9565	137.185	-2.01667	0.0116608	0.109935	RP11-261N11.8
ENSG00000165288	1279.81	1819.01	-0.507658	0.0116759	0.109976	BRWD3
ENSG00000049192	143.951	263.064	-0.87187	0.0116981	0.110129	ADAMTS6
ENSG00000132623	141.8	196.315	-0.471746	0.0117181	0.110184	ANKEF1
ENSG00000028116	59.6374	116.266	-0.966223	0.0117218	0.110184	VRK2
ENSG00000203896	158.774	242.757	-0.613361	0.011763	0.110293	LIME1
ENSG00000188613	853.821	469.051	0.864394	0.0117774	0.110293	NANOS1
ENSG00000086289	1185.94	635.555	0.900073	0.0117778	0.110293	EPDR1
ENSG00000238045	22.6926	56.7953	-1.32678	0.0117786	0.110293	AC009133.14
ENSG00000182168	1776.3	467.375	1.92631	0.011791	0.110293	UNC5C
ENSG00000138613	570.633	880.919	-0.627319	0.011792	0.110293	APH1B
ENSG00000150667	141.832	67.911	1.06382	0.011793	0.110293	FSIP1
ENSG00000118922	3771.12	2539.87	0.570289	0.011793	0.110293	KLF12
ENSG00000224165	159.641	81.6924	0.969432	0.0118005	0.110307	DNAJC27-AS1
ENSG00000218422	18.8105	54.3966	-1.53991	0.0118153	0.11036	AC016773.1
ENSG00000033170	1932.95	1414.73	0.450592	0.0118309	0.110423	FUT8
ENSG00000146938	1927.34	1434.26	0.426244	0.0118581	0.110532	NLGN4X
ENSG00000140284	59.9142	21.2801	1.49908	0.0118676	0.110532	SLC27A2
ENSG00000067141	7996.76	11856.2	-0.568192	0.0118702	0.110532	NEO1
ENSG00000124479	102.088	328.154	-1.68602	0.011903	0.110532	NDP
ENSG00000116745	211.816	66.0361	1.68168	0.0119076	0.110532	RPE65
ENSG00000266456	125.713	83.4988	0.597639	0.0119111	0.110532	RP11-806L2.2
ENSG00000183878	485.665	659.106	-0.442108	0.0119235	0.110532	UTY
ENSG00000179542	763.616	263.338	1.53607	0.0119242	0.110532	SLITRK4
ENSG00000199753	7.01216	16.3137	-1.22441	0.011926	0.110532	SNORD104
ENSG00000175322	287.899	421.598	-0.551354	0.0119542	0.110609	ZNF519
ENSG00000162946	175.774	250.521	-0.513897	0.0119584	0.110609	DISC1
ENSG00000271032	18.0051	28.8313	-0.688337	0.0119696	0.110657	CTD-2527I21.14
ENSG00000174749	258.365	550.987	-1.09314	0.0120097	0.110913	C4orf32
ENSG00000171867	7571.62	3301.91	1.19733	0.0120217	0.110918	PRNP
ENSG00000071127	5359.27	4022.99	0.413875	0.0120842	0.111327	WDR1
ENSG00000105509	100.334	40.0817	1.32662	0.0121	0.111366	HAS1
ENSG00000242798	12.2033	30.0177	-1.30301	0.0121004	0.111366	RP11-506M12.1
ENSG00000189298	355.291	474.366	-0.418424	0.0121527	0.111681	ZKSCAN3
ENSG00000105672	80.6142	50.2944	0.687072	0.0122155	0.112133	ETV2
ENSG00000144476	408.019	785.486	-0.945247	0.0122314	0.112133	ACKR3
ENSG00000128591	2112.35	768.706	1.45841	0.0122365	0.112133	FLNC
ENSG00000146005	2738.47	1776.36	0.624661	0.0122505	0.112133	PSD2
ENSG00000175745	16091.7	9867.94	0.705496	0.0122554	0.112133	NR2F1
ENSG00000082996	1151.92	768.966	0.583294	0.0122581	0.112133	RNF13
ENSG00000122042	3746.79	2449.14	0.613461	0.0122626	0.112133	UBL3
ENSG00000140474	2379.3	3242.55	-0.446444	0.0123265	0.112495	ULK3
ENSG00000249471	431.489	321.194	0.427374	0.0123551	0.1127	ZNF324B
ENSG00000105784	878.797	477.262	0.881087	0.0123667	0.112751	RUNDC3B
ENSG00000115526	2255.84	3938.02	-0.803971	0.0123997	0.112774	CHST10
ENSG00000101680	455.091	761.874	-0.743988	0.012436	0.113007	LAMA1
ENSG00000092871	445.371	801.404	-0.848304	0.0124453	0.113022	RFFL
ENSG00000186010	84.8393	153.008	-0.852175	0.0124521	0.113029	NDUFA13
ENSG00000077238	51.4384	16.3233	1.6546	0.0124684	0.113117	IL4R
ENSG00000033867	1279.41	2016.17	-0.65653	0.0124743	0.113117	SLC4A7
ENSG00000187605	3678.34	4857.85	-0.401442	0.0124802	0.113117	TET3
ENSG00000064601	1374.56	899.144	0.6126	0.0125097	0.113307	CTSA
ENSG00000114127	961.415	1351.02	-0.491394	0.0125135	0.113307	XRN1
ENSG00000128654	1536.71	1130.35	0.443383	0.0125231	0.113339	MTX2
ENSG00000108509	1126.25	1511.76	-0.42499	0.0125706	0.113656	CAMTA2
ENSG00000230189	24.2001	35.9697	-0.58225	0.0125783	0.113656	GS1-124K5.2
ENSG00000139329	280.993	89.824	1.64533	0.0125826	0.113656	LUM
ENSG00000164983	2314.4	1417.56	0.707334	0.0125828	0.113656	TMEM65
ENSG00000112414	20.0788	63.3536	-1.65891	0.0126039	0.113792	GPR126
ENSG00000120217	18.8255	6.18674	1.62834	0.0126377	0.11387	CD274
ENSG00000155846	110.454	171.032	-0.634123	0.0126384	0.11387	PPARGC1B
ENSG00000080561	148.795	78.9506	0.91625	0.0126525	0.11387	MID2
ENSG00000163528	302.602	222.191	0.446911	0.0126544	0.11387	CHCHD4
ENSG00000111727	548.679	729.687	-0.41186	0.0126557	0.11387	HCFC2
ENSG00000159263	91.6557	61.4581	0.58266	0.0126682	0.113872	SIM2
ENSG00000169403	24.8734	6.42081	1.96202	0.0126773	0.113899	PTAFR
ENSG00000204128	1357.97	548.575	1.30801	0.0126887	0.113921	C2orf72
ENSG00000135047	838.879	513.011	0.709524	0.0126921	0.113921	CTSL
ENSG00000166710	3686.92	1641.36	1.16749	0.0127299	0.11397	B2M
ENSG00000158321	7186.42	12171.8	-0.760216	0.0127328	0.11397	AUTS2
ENSG00000154217	2038.65	3091.21	-0.600662	0.0127363	0.11397	PITPNC1
ENSG00000075702	507.696	761.727	-0.586047	0.012738	0.11397	WDR62
ENSG00000143476	715.315	982.553	-0.458702	0.0127559	0.11397	DTL
ENSG00000007392	2963.77	4064.02	-0.455497	0.0127592	0.11397	LUC7L
ENSG00000108018	966.972	1983.47	-1.03656	0.0127648	0.11397	SORCS1
ENSG00000196586	1693.38	3392.06	-1.00248	0.0127753	0.11397	MYO6
ENSG00000135643	1282.4	1698.07	-0.405462	0.0127776	0.11397	KCNMB4
ENSG00000081913	1982.54	3315.65	-0.742129	0.0127977	0.114093	PHLPP1
ENSG00000166575	359.37	554.497	-0.627163	0.0128229	0.114148	TMEM135
ENSG00000131153	848.386	1188.38	-0.486838	0.0128236	0.114148	GINS2
ENSG00000204316	137.636	182.587	-0.40623	0.0128285	0.114148	MRPL38
ENSG00000167771	4668.13	7963.3	-0.770593	0.0128492	0.114278	RCOR2
ENSG00000111058	301.349	115.884	1.37884	0.0128626	0.11429	ACSS3
ENSG00000092820	5897.41	9621.46	-0.706259	0.012863	0.11429	EZR
ENSG00000196247	438.341	628.184	-0.519414	0.0130334	0.115678	ZNF107
ENSG00000204922	268.599	199.158	0.433013	0.0130479	0.115678	C11orf83
ENSG00000240771	1279.29	2030.89	-0.667131	0.0130729	0.115821	ARHGEF25
ENSG00000158792	895.581	588.915	0.605123	0.0130867	0.115888	SPATA2L
ENSG00000007866	383.619	609.75	-0.670107	0.0130982	0.115904	TEAD3
ENSG00000121152	665.844	1000.19	-0.587492	0.013107	0.115904	NCAPH
ENSG00000138182	562.344	826.101	-0.555564	0.0131356	0.116099	KIF20B
ENSG00000161714	1580.23	824.414	0.938682	0.0131428	0.116107	PLCD3
ENSG00000144395	131.304	197.116	-0.58974	0.0131702	0.116239	CCDC150
ENSG00000109794	342.034	632.039	-0.886902	0.0132123	0.116555	FAM149A
ENSG00000271474	358.323	90.3419	1.98833	0.0132206	0.116572	RP11-710C12.1
ENSG00000125848	670.338	1108.77	-0.726606	0.0132403	0.11669	FLRT3
ENSG00000008083	2253.53	3224.02	-0.516896	0.013291	0.11691	JARID2
ENSG00000205277	25.9818	6.34159	2.04686	0.013317	0.116954	MUC12
ENSG00000130720	547.871	172.279	1.66954	0.0133234	0.116954	FIBCD1
ENSG00000215217	431.551	149.142	1.53316	0.013335	0.116954	C5orf49
ENSG00000133110	280.282	106.704	1.39388	0.0133548	0.116954	POSTN
ENSG00000082497	1547.84	632.226	1.2918	0.0133645	0.116954	SERTAD4
ENSG00000145248	105.128	54.1044	0.958467	0.0133696	0.116954	SLC10A4
ENSG00000143458	243.793	392.927	-0.690499	0.0133761	0.116954	GABPB2
ENSG00000104953	73.6897	147.901	-1.00989	0.0133768	0.116954	TLE6
ENSG00000109436	3098.07	2077.99	0.576288	0.0133874	0.116954	TBC1D9
ENSG00000164741	177.96	345.279	-0.958277	0.0133893	0.116954	DLC1
ENSG00000087076	226.439	131.975	0.778554	0.0134027	0.117007	HSD17B14
ENSG00000124140	1158.51	603.539	0.941077	0.013426	0.117029	SLC12A5
ENSG00000224660	220.51	355.628	-0.690687	0.0134315	0.117029	SH3BP5-AS1
ENSG00000103064	913.718	1261.65	-0.465857	0.0134331	0.117029	SLC7A6
ENSG00000115507	399.015	1388.98	-1.79999	0.0134336	0.117029	OTX1
ENSG00000148948	685.402	312.448	1.13362	0.0134603	0.117169	LRRC4C
ENSG00000152208	587.535	147.096	1.99819	0.0134737	0.117169	GRID2
ENSG00000175029	2787.43	4030.36	-0.53218	0.0134794	0.117169	CTBP2
ENSG00000149485	3637.84	6209.94	-0.771567	0.0134964	0.117169	FADS1
ENSG00000184672	412.909	717.031	-0.795847	0.0134986	0.117169	RALYL
ENSG00000137449	2236.83	1188.7	0.912148	0.0135025	0.117169	CPEB2
ENSG00000135063	74.4229	28.3225	1.39761	0.0135221	0.117219	FAM189A2
ENSG00000271529	503.202	686.229	-0.448136	0.0135412	0.117275	CICP14
ENSG00000130055	1568.76	467.517	1.74659	0.0135413	0.117275	GDPD2
ENSG00000064933	655.102	873.34	-0.415684	0.0135669	0.11737	PMS1
ENSG00000137710	5372.6	3896.96	0.463288	0.0135713	0.11737	RDX
ENSG00000168453	995.287	2657.81	-1.41732	0.0135884	0.117431	HR
ENSG00000168575	2233.81	1219.71	0.873058	0.0135954	0.117431	SLC20A2
ENSG00000121621	298.916	444.704	-0.574148	0.0136085	0.117431	KIF18A
ENSG00000116652	11.1761	26.4979	-1.24814	0.0136302	0.117431	DLEU2L
ENSG00000154035	780.758	1046.13	-0.422481	0.0136338	0.117431	C17orf103
ENSG00000267508	411.052	656.689	-0.675855	0.0136384	0.117431	ZNF285
ENSG00000173166	179.278	242.336	-0.434243	0.0136417	0.117431	RAPH1
ENSG00000064989	144.252	37.5828	1.94122	0.0136611	0.117507	CALCRL
ENSG00000163382	1527.59	1135.52	0.428341	0.0136655	0.117507	APOA1BP
ENSG00000135750	167.948	102.812	0.710106	0.0136697	0.117507	KCNK1
ENSG00000269858	442.372	672.953	-0.605727	0.0136882	0.117612	EGLN2
ENSG00000139354	1142.88	584.148	0.968319	0.0137176	0.117755	GAS2L3
ENSG00000232645	32.4875	14.5295	1.17196	0.0137595	0.117985	RP3-322G13.5
ENSG00000116183	214.604	708.303	-1.72369	0.0137657	0.117985	PAPPA2
ENSG00000102290	612.951	305.81	1.00371	0.0137826	0.118039	PCDH11X
ENSG00000180354	7204.79	4938.05	0.545064	0.0137999	0.118133	MTURN
ENSG00000174276	375.71	279.688	0.426434	0.0138096	0.118161	ZNHIT2
ENSG00000164484	826.178	319.688	1.37	0.0138195	0.118176	TMEM200A
ENSG00000075461	5799.75	4099.88	0.500441	0.0138242	0.118176	CACNG4
ENSG00000064225	224.462	346.847	-0.629657	0.0138322	0.11819	ST3GAL6
ENSG00000103260	6475.79	2942.17	1.13821	0.0138612	0.118383	METRN
ENSG00000184863	2793.02	4013.28	-0.523095	0.0138787	0.118408	RBM33
ENSG00000261616	26.6387	9.40651	1.50312	0.0138807	0.118408	RP11-6O2.3
ENSG00000164683	961.392	2817.87	-1.55161	0.0138934	0.118408	HEY1
ENSG00000114204	56.373	10.6845	2.3998	0.0139025	0.118408	SERPINI2
ENSG00000182253	2360.78	913.582	1.36972	0.0139122	0.118436	SYNM
ENSG00000185274	2448.51	1616.09	0.599481	0.013967	0.118765	WBSCR17
ENSG00000206140	92.2101	56.3364	0.714177	0.01397	0.118765	TMEM191C
ENSG00000105991	23.3775	2.15246	3.44271	0.0139857	0.118789	HOXA1
ENSG00000183688	556.683	272.963	1.0282	0.0139978	0.118837	FAM101B
ENSG00000260404	183.633	301.212	-0.715444	0.01406	0.119145	RP11-384K6.6
ENSG00000130540	1811.3	2856.44	-0.657229	0.014064	0.119145	SULT4A1
ENSG00000103647	4365.42	8231.31	-0.915059	0.0140674	0.119145	CORO2B
ENSG00000165511	214.36	130.516	0.71724	0.0140745	0.119145	C10orf25
ENSG00000260193	48.4469	24.5079	0.994028	0.0140921	0.119145	RP11-83N9.5
ENSG00000166394	49.0117	25.6117	0.938229	0.0141205	0.119222	CYB5R2
ENSG00000175344	303.452	169.456	0.840821	0.0141713	0.119427	CHRNA7
ENSG00000204060	2082.61	4699.35	-1.1742	0.0141771	0.119427	FOXO6
ENSG00000177990	260.644	449.199	-0.786231	0.0141939	0.119494	DPY19L2
ENSG00000164976	5530.34	2126.78	1.37872	0.0142127	0.119494	KIAA1161
ENSG00000131095	26599.1	4708.89	2.49791	0.0142222	0.119494	GFAP
ENSG00000187398	426.496	208.278	1.03398	0.0142238	0.119494	LUZP2
ENSG00000102007	153.356	281.531	-0.878888	0.0142322	0.11951	PLP2
ENSG00000102271	346.661	137.622	1.33301	0.0143002	0.119972	KLHL4
ENSG00000137747	79.7729	494.839	-2.63418	0.0143126	0.120022	TMPRSS13
ENSG00000145087	494.985	253.773	0.964387	0.0143659	0.120306	STXBP5L
ENSG00000262583	36.9174	11.9647	1.62988	0.0143783	0.120355	RP11-77K12.5
ENSG00000159248	133.631	58.5907	1.1911	0.0143894	0.120394	GJD2
ENSG00000174740	235.12	122.756	0.938394	0.0144064	0.120428	PABPC5
ENSG00000157911	845.855	634.618	0.414934	0.0144228	0.120428	PEX10
ENSG00000138722	869.166	128.806	2.75446	0.0144261	0.120428	MMRN1
ENSG00000125827	3039.04	2056.34	0.563694	0.0144635	0.12064	TMX4
ENSG00000228400	26.0768	8.70763	1.59103	0.0144748	0.12064	AC079154.1
ENSG00000198237	36.4311	86.4665	-1.25365	0.0144773	0.12064	RP11-98J23.2
ENSG00000183762	1804.52	1123.26	0.683906	0.0144894	0.12064	KREMEN1
ENSG00000239382	51.7136	87.2428	-0.756817	0.0144903	0.12064	ALKBH6
ENSG00000133056	2620.66	3974.33	-0.600885	0.0144998	0.120662	PIK3C2B
ENSG00000144455	613.286	316.569	0.954277	0.0145099	0.120663	SUMF1
ENSG00000183779	2888.82	1735.23	0.735369	0.014513	0.120663	ZNF703
ENSG00000261553	22.6835	115.389	-2.34954	0.0145201	0.120668	RP11-29G8.3
ENSG00000125510	808.084	532.843	0.601602	0.0145341	0.12073	OPRL1
ENSG00000188916	396.375	170.896	1.21463	0.0145603	0.120839	FAM196A
ENSG00000183621	186.526	252.941	-0.442733	0.0145708	0.120872	ZNF438
ENSG00000235174	792.118	1100.18	-0.474728	0.0146132	0.121169	RPL39P3
ENSG00000140451	293.324	572.029	-0.963965	0.0146652	0.121525	PIF1
ENSG00000127564	579.807	828.621	-0.515785	0.0146757	0.121525	PKMYT1
ENSG00000073905	121.026	82.3697	0.555755	0.0147006	0.121637	VDAC1P1
ENSG00000159200	2641.07	3714.14	-0.491904	0.0147514	0.121769	RCAN1
ENSG00000135540	1172.43	2108.45	-0.847075	0.014758	0.12177	NHSL1
ENSG00000197969	821.385	1104.85	-0.428705	0.014792	0.121996	VPS13A
ENSG00000046653	17437.8	9211.09	0.920785	0.0148306	0.12226	GPM6B
ENSG00000145241	353.549	488.004	-0.466392	0.0148601	0.122293	CENPC
ENSG00000272520	536.553	352.118	0.608617	0.0148655	0.122293	CTD-2044J15.2
ENSG00000141837	1371.35	1881.61	-0.456496	0.014867	0.122293	CACNA1A
ENSG00000113494	96.5789	33.2232	1.54123	0.0148742	0.122293	PRLR
ENSG00000235703	100.129	177.573	-0.828667	0.0148908	0.122374	LINC00894
ENSG00000071054	9248.96	13556.8	-0.551682	0.0149115	0.12249	MAP4K4
ENSG00000248103	83.7078	110.635	-0.407072	0.0149504	0.122649	CTC-338M12.9
ENSG00000103066	788.362	579.709	0.444173	0.014954	0.122649	PLA2G15
ENSG00000151079	1907.54	2756.64	-0.531109	0.0149693	0.122649	KCNA6
ENSG00000104835	39.5965	60.9807	-0.628819	0.014973	0.122649	SARS2
ENSG00000151617	202.829	81.0611	1.32341	0.0149773	0.122649	EDNRA
ENSG00000179909	1176.97	1667.09	-0.502421	0.0149923	0.122714	ZNF154
ENSG00000259439	142.66	10.4095	3.7733	0.0150121	0.122756	RP11-89K21.1
ENSG00000137261	478.38	777.905	-0.701543	0.0150388	0.122762	KIAA0319
ENSG00000172819	181.143	392.216	-1.116	0.0150476	0.122762	RARG
ENSG00000166938	543.495	370.2	0.554839	0.0150479	0.122762	DIS3L
ENSG00000165804	2345.53	3370.1	-0.523118	0.0150634	0.122762	ZNF219
ENSG00000259705	27.3042	10.6566	1.36659	0.0150641	0.122762	RP11-227D13.1
ENSG00000156140	917.936	2364.95	-1.36564	0.0150766	0.122799	ADAMTS3
ENSG00000223591	44.1853	23.4306	0.921409	0.0150818	0.122799	CENPVP1
ENSG00000171451	529.277	350.457	0.595591	0.0150993	0.122887	DSEL
ENSG00000230724	50.6594	84.0314	-0.738334	0.0151167	0.12292	LINC01001
ENSG00000076770	408.502	232.983	0.810562	0.0151373	0.12298	MBNL3
ENSG00000187135	375.499	240.609	0.642322	0.0151598	0.123031	VSTM2B
ENSG00000162434	4250.17	2649.72	0.681698	0.0151636	0.123031	JAK1
ENSG00000241404	22.5923	58.3158	-1.37378	0.0152169	0.123233	EGFL8
ENSG00000225241	396.671	597.627	-0.591835	0.0152176	0.123233	RP11-640M9.2
ENSG00000134602	275.959	501.085	-0.861928	0.0152217	0.123233	MST4
ENSG00000249908	16.7263	32.1266	-0.931163	0.0152711	0.123524	CTD-2589H19.4
ENSG00000271737	64.2868	34.1662	0.917224	0.0153307	0.123836	CTB-113I20.2
ENSG00000109084	1240.23	1742	-0.490675	0.0153361	0.123836	TMEM97
ENSG00000181656	378.113	140.232	1.43115	0.0153382	0.123836	GPR88
ENSG00000039560	1525.02	3059.11	-1.00438	0.015345	0.123836	RAI14
ENSG00000165802	14433.9	22185	-0.62015	0.0153826	0.12386	NSMF
ENSG00000117266	630.676	1413.15	-1.16437	0.0153836	0.12386	CDK18
ENSG00000115365	3441.81	4819.56	-0.485808	0.0153868	0.12386	LANCL1
ENSG00000160307	1388.77	314.115	2.14454	0.0153933	0.12386	S100B
ENSG00000135842	222.733	81.4058	1.45252	0.0154196	0.12386	FAM129A
ENSG00000230185	46.8341	20.7062	1.18214	0.0154357	0.12386	C9orf147
ENSG00000155511	3776.68	8081.84	-1.09759	0.0154369	0.12386	GRIA1
ENSG00000220472	29.992	49.4768	-0.724727	0.0154453	0.12386	RP11-69L16.5
ENSG00000106077	397.431	259.473	0.615987	0.0154527	0.12386	ABHD11
ENSG00000156675	902.331	359.297	1.32857	0.0154574	0.12386	RAB11FIP1
ENSG00000118496	1947	1453.91	0.421686	0.0154662	0.12386	FBXO30
ENSG00000152763	250.629	122.868	1.02913	0.0154667	0.12386	WDR78
ENSG00000118418	1925.54	2563.38	-0.413066	0.0154763	0.123884	HMGN3
ENSG00000272294	395.78	208.17	0.926889	0.0155448	0.12411	RP3-326L13.3
ENSG00000139985	23.3254	13.2163	0.836939	0.0155499	0.12411	ADAM21
ENSG00000132563	5982.44	4125.64	0.536187	0.0155527	0.12411	REEP2
ENSG00000106025	261.151	173.185	0.592218	0.0155529	0.12411	TSPAN12
ENSG00000123560	3392.85	1802.44	0.912596	0.0155544	0.12411	PLP1
ENSG00000137872	3300	1558.46	1.08239	0.0155569	0.12411	SEMA6D
ENSG00000117289	4515.82	6418.1	-0.507177	0.0155726	0.12414	TXNIP
ENSG00000167555	583.081	784.148	-0.42781	0.0155799	0.12414	ZNF528
ENSG00000148158	1668.72	1245.29	0.42233	0.015582	0.12414	SNX30
ENSG00000167508	3438.71	4885.12	-0.506641	0.0155934	0.124165	MVD
ENSG00000230707	55.7523	133.428	-1.26366	0.0155986	0.124165	RP11-364B14.3
ENSG00000247828	1213.79	1785.15	-0.556743	0.0156176	0.124209	TMEM161B-AS1
ENSG00000269918	294.08	221.824	0.407544	0.0156363	0.124251	AF131215.9
ENSG00000169857	188.321	131.623	0.519665	0.0156836	0.12449	AVEN
ENSG00000172943	1089.62	1455.33	-0.418127	0.0156947	0.12449	PHF8
ENSG00000197324	1876.07	1050.52	0.836652	0.0156968	0.12449	LRP10
ENSG00000123307	214.257	676.538	-1.65956	0.0157231	0.124619	NEUROD4
ENSG00000227388	8.71612	21.8865	-1.34336	0.0157472	0.124723	RP11-112J3.16
ENSG00000147862	9235.03	19119.7	-1.04991	0.0157642	0.124723	NFIB
ENSG00000100078	40.3462	140.803	-1.80626	0.0157882	0.124761	PLA2G3
ENSG00000141349	1855.13	1171.43	0.663349	0.015799	0.12477	G6PC3
ENSG00000249485	108.4	145.631	-0.431722	0.0158247	0.12477	RBBP4P1
ENSG00000168040	363.969	261.094	0.480674	0.0158309	0.12477	FADD
ENSG00000139946	1486.52	2591.85	-0.802175	0.0158489	0.12477	PELI2
ENSG00000196730	2889.98	3999.77	-0.46897	0.0158501	0.12477	DAPK1
ENSG00000260051	23.6356	62.678	-1.41031	0.0158592	0.12477	LA16c-390E6.4
ENSG00000233871	91.161	57.1557	0.675987	0.0158657	0.12477	DLG5-AS1
ENSG00000048991	2000.04	2828.15	-0.499935	0.0158702	0.12477	R3HDM1
ENSG00000186462	1073.1	642.75	0.7399	0.0158826	0.124814	NAP1L2
ENSG00000223799	39.4551	19.6558	1.00912	0.0158926	0.124839	IL10RB-AS1
ENSG00000186185	724.005	1195.94	-0.724712	0.0159049	0.12484	KIF18B
ENSG00000234026	18.9707	9.73872	0.977414	0.0159062	0.12484	RP11-310E22.4
ENSG00000112406	1624.78	2188.42	-0.429816	0.0159186	0.124866	HECA
ENSG00000165566	2951.47	4456.33	-0.594534	0.0159356	0.124866	AMER2
ENSG00000198728	4209.83	5956.86	-0.500836	0.0159848	0.125033	LDB1
ENSG00000163017	39.3293	12.7065	1.62786	0.0159946	0.125056	ACTG2
ENSG00000173334	529.43	864.452	-0.707808	0.0160454	0.125295	TRIB1
ENSG00000097033	4242.68	2676.98	0.664422	0.0160982	0.125652	SH3GLB1
ENSG00000136040	1796.36	769.702	1.22282	0.0161639	0.126008	PLXNC1
ENSG00000246090	87.9193	141.439	-0.686689	0.0161767	0.126023	RP11-696N14.1
ENSG00000179083	99.8894	52.6467	0.927307	0.0161795	0.126023	FAM133A
ENSG00000118596	53.9107	91.5908	-0.769324	0.0162015	0.126131	SLC16A7
ENSG00000072041	1476.26	2597.94	-0.815708	0.0162094	0.126131	SLC6A15
ENSG00000153976	76.8692	27.3051	1.49501	0.0162272	0.126131	HS3ST3A1
ENSG00000253230	1555.98	3262.15	-1.06799	0.0162316	0.126131	LINC00599
ENSG00000187821	27.0353	0	7.22297	0.0162439	0.126131	HELT
ENSG00000169045	12094.8	16487.1	-0.44697	0.0162659	0.126131	HNRNPH1
ENSG00000124659	1102.38	828.92	0.411879	0.0162716	0.126131	TBCC
ENSG00000176076	27.327	9.63213	1.51877	0.0162719	0.126131	KCNE1L
ENSG00000070193	28.4791	6.87952	2.05485	0.0162741	0.126131	FGF10
ENSG00000176531	184.434	338.315	-0.877378	0.0162916	0.126131	PHLDB3
ENSG00000215481	17.6368	43.0581	-1.28638	0.0163017	0.126131	BCRP3
ENSG00000162944	519.623	354.448	0.552857	0.0163078	0.126131	RFTN2
ENSG00000153234	443.364	1390.52	-1.64934	0.0163141	0.126131	NR4A2
ENSG00000072786	386.752	595.654	-0.623944	0.016334	0.126216	STK10
ENSG00000232818	37.4752	23.0828	0.708265	0.0163441	0.126242	RPS2P32
ENSG00000180776	430.664	603.427	-0.487472	0.0163814	0.126314	ZDHHC20
ENSG00000099840	139.658	201.154	-0.527063	0.0163976	0.126314	IZUMO4
ENSG00000152767	5402.14	7241.94	-0.422928	0.0164101	0.126314	FARP1
ENSG00000255050	8.67772	41.5101	-2.25879	0.016431	0.126385	RP11-661A12.9
ENSG00000196083	177.616	79.1156	1.16644	0.0164609	0.126478	IL1RAP
ENSG00000133019	713.473	279.574	1.35187	0.016468	0.126478	CHRM3
ENSG00000161671	6111.16	4199.64	0.541254	0.0164703	0.126478	EMC10
ENSG00000129151	163.821	35.4801	2.208	0.0165019	0.126615	BBOX1
ENSG00000168610	4513.14	2736.11	0.72198	0.0165202	0.126694	STAT3
ENSG00000259081	19.6601	49.74	-1.3439	0.016526	0.126694	RP11-488C13.6
ENSG00000112667	989.019	700.969	0.49695	0.0165361	0.12672	DNPH1
ENSG00000153048	2519.36	3382.51	-0.425228	0.016559	0.12682	CARHSP1
ENSG00000150275	100.762	38.6626	1.38423	0.016574	0.12682	PCDH15
ENSG00000165985	168.158	346.858	-1.04517	0.0165886	0.12682	C1QL3
ENSG00000072864	605.62	882.67	-0.544252	0.016594	0.12682	NDE1
ENSG00000181274	456.975	337.234	0.439815	0.0165943	0.12682	FRAT2
ENSG00000136492	469.292	668.976	-0.512298	0.0166184	0.126848	BRIP1
ENSG00000100968	1775.41	2791.51	-0.653035	0.0166214	0.126848	NFATC4
ENSG00000135083	240.519	373.813	-0.637379	0.0166697	0.127164	CCNJL
ENSG00000078403	1178.71	1695.7	-0.525066	0.0167328	0.127517	MLLT10
ENSG00000224883	14.4667	27.8169	-0.930917	0.0167356	0.127517	CTA-250D10.19
ENSG00000254966	23.3769	34.3319	-0.565576	0.0167436	0.127517	RP11-1081L13.4
ENSG00000162687	486.321	850.379	-0.806981	0.0167693	0.127608	KCNT2
ENSG00000090006	4591.05	8021.03	-0.805032	0.0168036	0.127709	LTBP4
ENSG00000079691	545.111	905.253	-0.732363	0.016813	0.127709	LRRC16A
ENSG00000225125	47.5405	65.6953	-0.470431	0.0168239	0.127709	RANP4
ENSG00000238018	7.18563	18.1352	-1.34152	0.0168561	0.127829	AC093110.3
ENSG00000101400	1031.37	681.199	0.598744	0.0168674	0.127829	SNTA1
ENSG00000125814	3933.33	2936.65	0.421756	0.0168796	0.127869	NAPB
[truncated: 1,105 more rows]

## Sheet: STable4 RNAseq ORA D50 UP
	ID	Description	GeneRatio	BgRatio	pvalue	p.adjust	qvalue	geneID	Count
GO:0030900	GO:0030900	forebrain development	9/45	427/21081	2.4508e-07	0.000240668	0.000193226	SIX3/DLX5/DLX1/DLX2/FEZF1/OLIG2/HTR6/NRGN/DRAXIN	9
GO:0001964	GO:0001964	startle response	3/45	30/21081	3.54426e-05	0.00636213	0.00510798	NPAS1/SLITRK6/PENK	3
GO:0007411	GO:0007411	axon guidance	6/45	297/21081	3.81505e-05	0.00636213	0.00510798	DLX5/VAX1/FEZF1/UNC5D/NEXN/DRAXIN	6
GO:0097485	GO:0097485	neuron projection guidance	6/45	298/21081	3.88725e-05	0.00636213	0.00510798	DLX5/VAX1/FEZF1/UNC5D/NEXN/DRAXIN	6
GO:0050768	GO:0050768	negative regulation of neurogenesis	6/45	316/21081	5.38635e-05	0.00661175	0.00530839	SIX3/VAX1/DLX1/DLX2/OLIG2/DRAXIN	6
GO:0051961	GO:0051961	negative regulation of nervous system development	6/45	341/21081	8.20272e-05	0.00805507	0.0064672	SIX3/VAX1/DLX1/DLX2/OLIG2/DRAXIN	6
GO:0009954	GO:0009954	proximal/distal pattern formation	3/45	43/21081	0.000105663	0.00864676	0.00694225	SIX3/DLX1/DLX2	3
GO:0010721	GO:0010721	negative regulation of cell development	6/45	372/21081	0.000132094	0.00997816	0.00801119	SIX3/VAX1/DLX1/DLX2/OLIG2/DRAXIN	6
GO:0060850	GO:0060850	regulation of transcription involved in cell fate commitment	2/45	16/21081	0.000524587	0.0234157	0.0187998	DLX1/DLX2	2
GO:0048562	GO:0048562	embryonic organ morphogenesis	5/45	321/21081	0.000588409	0.0242932	0.0195044	DLX6/SIX3/DLX5/DLX2/SLITRK6	5
GO:0045217	GO:0045217	cell-cell junction maintenance	2/45	17/21081	0.000593725	0.0242932	0.0195044	F2RL1/INAVA	2
GO:0032874	GO:0032874	positive regulation of stress-activated MAPK cascade	4/45	194/21081	0.000771341	0.0279733	0.022459	FZD10/F2RL1/INAVA/RASSF2	4
GO:0003407	GO:0003407	neural retina development	3/45	85/21081	0.00079437	0.0279733	0.022459	SIX3/DLX1/DLX2	3
GO:0070304	GO:0070304	positive regulation of stress-activated protein kinase signaling cascade	4/45	196/21081	0.000801414	0.0279733	0.022459	FZD10/F2RL1/INAVA/RASSF2	4
GO:0001991	GO:0001991	regulation of systemic arterial blood pressure by circulatory renin-angiotensin	2/45	20/21081	0.000826096	0.0279733	0.022459	CES1/F2RL1	2
GO:0048839	GO:0048839	inner ear development	4/45	212/21081	0.00107258	0.0339767	0.027279	DLX6/DLX5/CXCL14/SLITRK6	4
GO:0060021	GO:0060021	roof of mouth development	3/45	100/21081	0.00127181	0.0363492	0.0291838	DLX6/DLX5/VAX1	3
GO:0002064	GO:0002064	epithelial cell development	4/45	246/21081	0.00185224	0.0429456	0.0344799	SIX3/F2RL1/SLITRK6/FOSL2	4
GO:0007218	GO:0007218	neuropeptide signaling pathway	3/45	114/21081	0.00185237	0.0429456	0.0344799	PDYN/UTS2R/PENK	3
GO:0050905	GO:0050905	neuromuscular process	3/45	115/21081	0.00189917	0.0429456	0.0344799	NPAS1/SLITRK6/PENK	3
GO:0045662	GO:0045662	negative regulation of myoblast differentiation	2/45	34/21081	0.00239328	0.0476533	0.0382596	NMRK2/CXCL14	2
GO:1902692	GO:1902692	regulation of neuroblast proliferation	2/45	34/21081	0.00239328	0.0476533	0.0382596	SIX3/VAX1	2

## Sheet: STable5 RNAseq GSEA D55
	ID	Description	setSize	enrichmentScore	NES	pvalue	p.adjust	qvalues	rank	leading_edge	core_enrichment
GO:0048663	GO:0048663	neuron fate commitment	23	0.759079	2.42534	0.000122624	0.00604497	0.00490426	230	tags=52%, list=7%, signal=49%	ENSG00000144355/ENSG00000016082/ENSG00000184221/ENSG00000115844/ENSG00000138136/ENSG00000180613/ENSG00000205927/ENSG00000169840/ENSG00000163623/ENSG00000179348/ENSG00000164900/ENSG00000168267
GO:0050679	GO:0050679	positive regulation of epithelial cell proliferation	40	0.632128	2.24637	0.00011343	0.00604497	0.00490426	299	tags=32%, list=10%, signal=30%	ENSG00000146469/ENSG00000105880/ENSG00000006377/ENSG00000179388/ENSG00000075891/ENSG00000179348/ENSG00000163235/ENSG00000139567/ENSG00000122691/ENSG00000167207/ENSG00000070193/ENSG00000128573/ENSG00000134817
GO:0050673	GO:0050673	epithelial cell proliferation	73	0.570655	2.22837	0.000106123	0.00604497	0.00490426	398	tags=34%, list=13%, signal=31%	ENSG00000146469/ENSG00000105880/ENSG00000006377/ENSG00000016082/ENSG00000179388/ENSG00000075891/ENSG00000163623/ENSG00000179348/ENSG00000163235/ENSG00000139567/ENSG00000122691/ENSG00000175707/ENSG00000171812/ENSG00000163421/ENSG00000167207/ENSG00000144810/ENSG00000070193/ENSG00000128573/ENSG00000205213/ENSG00000134817/ENSG00000174951/ENSG00000108691/ENSG00000113578/ENSG00000145423/ENSG00000185551
GO:0015837	GO:0015837	amine transport	26	0.681621	2.21821	0.000119147	0.00604497	0.00490426	603	tags=62%, list=19%, signal=50%	ENSG00000146469/ENSG00000147571/ENSG00000147434/ENSG00000132437/ENSG00000110975/ENSG00000185149/ENSG00000135312/ENSG00000196277/ENSG00000180176/ENSG00000173267/ENSG00000164326/ENSG00000117152/ENSG00000164129/ENSG00000157103/ENSG00000170743/ENSG00000184845
GO:1903532	GO:1903532	positive regulation of secretion by cell	44	0.608296	2.20649	0.000111173	0.00604497	0.00490426	453	tags=41%, list=15%, signal=35%	ENSG00000146469/ENSG00000016082/ENSG00000109943/ENSG00000147571/ENSG00000006128/ENSG00000163623/ENSG00000179348/ENSG00000118785/ENSG00000004468/ENSG00000110975/ENSG00000185149/ENSG00000119714/ENSG00000169403/ENSG00000164326/ENSG00000171522/ENSG00000077238/ENSG00000155897/ENSG00000081803
GO:0021953	GO:0021953	central nervous system neuron differentiation	50	0.594012	2.2035	0.000109842	0.00604497	0.00490426	386	tags=40%, list=12%, signal=36%	ENSG00000105880/ENSG00000144355/ENSG00000016082/ENSG00000115844/ENSG00000138136/ENSG00000180613/ENSG00000205927/ENSG00000106852/ENSG00000169840/ENSG00000163623/ENSG00000179348/ENSG00000168505/ENSG00000164900/ENSG00000122585/ENSG00000178568/ENSG00000143869/ENSG00000158955/ENSG00000152208/ENSG00000164853/ENSG00000145423
GO:0015844	GO:0015844	monoamine transport	21	0.69967	2.17219	0.000122865	0.00604497	0.00490426	377	tags=48%, list=12%, signal=42%	ENSG00000146469/ENSG00000147571/ENSG00000147434/ENSG00000184984/ENSG00000110975/ENSG00000185149/ENSG00000135312/ENSG00000173267/ENSG00000069535/ENSG00000164326
GO:0019233	GO:0019233	sensory perception of pain	23	0.680501	2.16329	0.00048727	0.0126154	0.0102348	379	tags=48%, list=12%, signal=42%	ENSG00000146469/ENSG00000006128/ENSG00000163377/ENSG00000169432/ENSG00000185149/ENSG00000163421/ENSG00000164128/ENSG00000169403/ENSG00000196549/ENSG00000184408/ENSG00000108691
GO:0051952	GO:0051952	regulation of amine transport	23	0.681225	2.1607	0.000242748	0.00918707	0.00745344	603	tags=61%, list=19%, signal=49%	ENSG00000146469/ENSG00000147571/ENSG00000147434/ENSG00000110975/ENSG00000185149/ENSG00000135312/ENSG00000196277/ENSG00000173267/ENSG00000164326/ENSG00000117152/ENSG00000164129/ENSG00000157103/ENSG00000170743/ENSG00000184845
GO:0051937	GO:0051937	catecholamine transport	19	0.712012	2.1596	0.000250376	0.00933218	0.00757117	257	tags=42%, list=8%, signal=39%	ENSG00000146469/ENSG00000147571/ENSG00000147434/ENSG00000184984/ENSG00000110975/ENSG00000185149/ENSG00000135312/ENSG00000173267
GO:0050678	GO:0050678	regulation of epithelial cell proliferation	63	0.560979	2.15259	0.000107296	0.00604497	0.00490426	398	tags=32%, list=13%, signal=28%	ENSG00000146469/ENSG00000105880/ENSG00000006377/ENSG00000016082/ENSG00000179388/ENSG00000075891/ENSG00000179348/ENSG00000163235/ENSG00000139567/ENSG00000122691/ENSG00000175707/ENSG00000167207/ENSG00000070193/ENSG00000128573/ENSG00000134817/ENSG00000174951/ENSG00000108691/ENSG00000113578/ENSG00000145423/ENSG00000185551
GO:0051047	GO:0051047	positive regulation of secretion	48	0.583748	2.14141	0.000110217	0.00604497	0.00490426	469	tags=40%, list=15%, signal=34%	ENSG00000146469/ENSG00000016082/ENSG00000109943/ENSG00000147571/ENSG00000006128/ENSG00000163623/ENSG00000179348/ENSG00000118785/ENSG00000004468/ENSG00000110975/ENSG00000185149/ENSG00000119714/ENSG00000169403/ENSG00000164326/ENSG00000171522/ENSG00000077238/ENSG00000155897/ENSG00000081803/ENSG00000153246
GO:0050432	GO:0050432	catecholamine secretion	16	0.73499	2.14004	0.000258632	0.00935639	0.0075908	257	tags=44%, list=8%, signal=40%	ENSG00000146469/ENSG00000147571/ENSG00000147434/ENSG00000110975/ENSG00000185149/ENSG00000135312/ENSG00000173267
GO:0050433	GO:0050433	regulation of catecholamine secretion	16	0.73499	2.14004	0.000258632	0.00935639	0.0075908	257	tags=44%, list=8%, signal=40%	ENSG00000146469/ENSG00000147571/ENSG00000147434/ENSG00000110975/ENSG00000185149/ENSG00000135312/ENSG00000173267
GO:0035150	GO:0035150	regulation of tube size	32	0.627202	2.13408	0.000116469	0.00604497	0.00490426	770	tags=66%, list=25%, signal=50%	ENSG00000146469/ENSG00000148680/ENSG00000004468/ENSG00000169252/ENSG00000196639/ENSG00000135312/ENSG00000163273/ENSG00000158955/ENSG00000108684/ENSG00000169403/ENSG00000171873/ENSG00000131979/ENSG00000184845/ENSG00000133019/ENSG00000100292/ENSG00000151617/ENSG00000170214/ENSG00000021826/ENSG00000130037/ENSG00000054598/ENSG00000197584
GO:0090596	GO:0090596	sensory organ morphogenesis	61	0.55915	2.13324	0.000107712	0.00604497	0.00490426	666	tags=56%, list=21%, signal=45%	ENSG00000105880/ENSG00000006377/ENSG00000138083/ENSG00000125618/ENSG00000075891/ENSG00000105991/ENSG00000179348/ENSG00000168505/ENSG00000122691/ENSG00000171812/ENSG00000168267/ENSG00000180176/ENSG00000077092/ENSG00000144810/ENSG00000143995/ENSG00000070193/ENSG00000162998/ENSG00000163251/ENSG00000184564/ENSG00000077943/ENSG00000116745/ENSG00000116132/ENSG00000151090/ENSG00000157890/ENSG00000121068…
GO:0021879	GO:0021879	forebrain neuron differentiation	17	0.717589	2.13162	0.000127518	0.00615089	0.0049902	212	tags=47%, list=7%, signal=44%	ENSG00000105880/ENSG00000144355/ENSG00000115844/ENSG00000180613/ENSG00000106852/ENSG00000179348/ENSG00000168505/ENSG00000178568
GO:0035296	GO:0035296	regulation of tube diameter	31	0.623007	2.10528	0.000116809	0.00604497	0.00490426	770	tags=65%, list=25%, signal=49%	ENSG00000146469/ENSG00000148680/ENSG00000004468/ENSG00000169252/ENSG00000196639/ENSG00000135312/ENSG00000163273/ENSG00000108684/ENSG00000169403/ENSG00000171873/ENSG00000131979/ENSG00000184845/ENSG00000133019/ENSG00000100292/ENSG00000151617/ENSG00000170214/ENSG00000021826/ENSG00000130037/ENSG00000054598/ENSG00000197584
GO:0097746	GO:0097746	regulation of blood vessel diameter	31	0.623007	2.10528	0.000116809	0.00604497	0.00490426	770	tags=65%, list=25%, signal=49%	ENSG00000146469/ENSG00000148680/ENSG00000004468/ENSG00000169252/ENSG00000196639/ENSG00000135312/ENSG00000163273/ENSG00000108684/ENSG00000169403/ENSG00000171873/ENSG00000131979/ENSG00000184845/ENSG00000133019/ENSG00000100292/ENSG00000151617/ENSG00000170214/ENSG00000021826/ENSG00000130037/ENSG00000054598/ENSG00000197584
GO:0021515	GO:0021515	cell differentiation in spinal cord	17	0.70463	2.0931	0.000896861	0.0171029	0.0138755	279	tags=53%, list=9%, signal=48%	ENSG00000016082/ENSG00000138136/ENSG00000180613/ENSG00000205927/ENSG00000169840/ENSG00000163623/ENSG00000179348/ENSG00000164900/ENSG00000143869
GO:0042471	GO:0042471	ear morphogenesis	25	0.643619	2.08563	0.000481522	0.0126154	0.0102348	425	tags=52%, list=14%, signal=45%	ENSG00000105880/ENSG00000006377/ENSG00000125618/ENSG00000075891/ENSG00000105991/ENSG00000179348/ENSG00000168505/ENSG00000122691/ENSG00000070193/ENSG00000162998/ENSG00000184564/ENSG00000077943/ENSG00000116132
GO:0007187	GO:0007187	G protein-coupled receptor signaling pathway, coupled to cyclic nucleotide second messenger	63	0.543354	2.07672	0.000107043	0.00604497	0.00490426	777	tags=57%, list=25%, signal=44%	ENSG00000146469/ENSG00000148680/ENSG00000132329/ENSG00000169252/ENSG00000184984/ENSG00000196639/ENSG00000185149/ENSG00000124493/ENSG00000135312/ENSG00000139874/ENSG00000122585/ENSG00000158748/ENSG00000135046/ENSG00000122679/ENSG00000146360/ENSG00000196277/ENSG00000164128/ENSG00000205213/ENSG00000064989/ENSG00000087494/ENSG00000171873/ENSG00000106018/ENSG00000108691/ENSG00000168830/ENSG00000171522…
GO:0015850	GO:0015850	organic hydroxy compound transport	49	0.557251	2.04891	0.000331199	0.0103133	0.00836713	377	tags=33%, list=12%, signal=29%	ENSG00000146469/ENSG00000139155/ENSG00000147571/ENSG00000147434/ENSG00000006128/ENSG00000130208/ENSG00000118785/ENSG00000184984/ENSG00000110975/ENSG00000185149/ENSG00000135312/ENSG00000147465/ENSG00000173267/ENSG00000170571/ENSG00000069535/ENSG00000164326
GO:0048562	GO:0048562	embryonic organ morphogenesis	51	0.551653	2.04644	0.000219274	0.00842835	0.00683789	358	tags=37%, list=12%, signal=34%	ENSG00000105880/ENSG00000006377/ENSG00000115844/ENSG00000138083/ENSG00000138136/ENSG00000125618/ENSG00000075891/ENSG00000105991/ENSG00000179348/ENSG00000168505/ENSG00000122691/ENSG00000180176/ENSG00000077092/ENSG00000070193/ENSG00000162998/ENSG00000158955/ENSG00000163251/ENSG00000184564/ENSG00000077943
GO:0021772	GO:0021772	olfactory bulb development	10	0.789779	2.04412	0.000836587	0.0162048	0.0131469	343	tags=60%, list=11%, signal=54%	ENSG00000105880/ENSG00000115844/ENSG00000180613/ENSG00000178568/ENSG00000174951/ENSG00000164853
GO:0021988	GO:0021988	olfactory lobe development	10	0.789779	2.04412	0.000836587	0.0162048	0.0131469	343	tags=60%, list=11%, signal=54%	ENSG00000105880/ENSG00000115844/ENSG00000180613/ENSG00000178568/ENSG00000174951/ENSG00000164853
GO:0042472	GO:0042472	inner ear morphogenesis	23	0.639865	2.03748	0.000974066	0.0182916	0.0148399	425	tags=52%, list=14%, signal=45%	ENSG00000105880/ENSG00000006377/ENSG00000125618/ENSG00000075891/ENSG00000105991/ENSG00000179348/ENSG00000168505/ENSG00000070193/ENSG00000162998/ENSG00000184564/ENSG00000077943/ENSG00000116132
GO:0021872	GO:0021872	forebrain generation of neurons	20	0.658003	2.02985	0.000745249	0.0157901	0.0128105	212	tags=40%, list=7%, signal=38%	ENSG00000105880/ENSG00000144355/ENSG00000115844/ENSG00000180613/ENSG00000106852/ENSG00000179348/ENSG00000168505/ENSG00000178568
GO:0007218	GO:0007218	neuropeptide signaling pathway	30	0.603388	2.027	0.000587613	0.0140343	0.0113859	434	tags=50%, list=14%, signal=43%	ENSG00000174948/ENSG00000168081/ENSG00000006128/ENSG00000101327/ENSG00000119973/ENSG00000185149/ENSG00000101958/ENSG00000139874/ENSG00000122585/ENSG00000169618/ENSG00000163421/ENSG00000164128/ENSG00000145451/ENSG00000164326/ENSG00000164129
GO:0048511	GO:0048511	rhythmic process	61	0.529002	2.01856	0.000215587	0.00841816	0.00682962	779	tags=49%, list=25%, signal=38%	ENSG00000138083/ENSG00000174948/ENSG00000179388/ENSG00000147571/ENSG00000148680/ENSG00000123342/ENSG00000134954/ENSG00000132437/ENSG00000122691/ENSG00000185149/ENSG00000163421/ENSG00000180176/ENSG00000147465/ENSG00000205213/ENSG00000184408/ENSG00000164326/ENSG00000170955/ENSG00000029153/ENSG00000116745/ENSG00000164129/ENSG00000140836/ENSG00000106366/ENSG00000122877/ENSG00000117707/ENSG00000105894…
GO:0003018	GO:0003018	vascular process in circulatory system	37	0.577714	2.01587	0.000458873	0.0122699	0.00995451	770	tags=57%, list=25%, signal=43%	ENSG00000146469/ENSG00000148680/ENSG00000004468/ENSG00000169252/ENSG00000196639/ENSG00000135312/ENSG00000163273/ENSG00000108684/ENSG00000169403/ENSG00000171873/ENSG00000131979/ENSG00000154188/ENSG00000184845/ENSG00000133019/ENSG00000100292/ENSG00000151617/ENSG00000170214/ENSG00000021826/ENSG00000130037/ENSG00000054598/ENSG00000197584
GO:0051384	GO:0051384	response to glucocorticoid	25	0.620345	2.00888	0.00108186	0.0197139	0.0159938	719	tags=60%, list=23%, signal=46%	ENSG00000016082/ENSG00000147571/ENSG00000174576/ENSG00000135046/ENSG00000160307/ENSG00000180176/ENSG00000147465/ENSG00000169403/ENSG00000162551/ENSG00000069535/ENSG00000138772/ENSG00000163453/ENSG00000123901/ENSG00000122025/ENSG00000021826
GO:0035270	GO:0035270	endocrine system development	21	0.639581	2.00512	0.0011194	0.0199546	0.0161891	264	tags=48%, list=9%, signal=44%	ENSG00000016082/ENSG00000138083/ENSG00000125618/ENSG00000169840/ENSG00000147571/ENSG00000163623/ENSG00000134954/ENSG00000179348/ENSG00000135046/ENSG00000070193
GO:0007423	GO:0007423	sensory organ development	117	0.485315	1.98898	0.00010226	0.00604497	0.00490426	666	tags=44%, list=21%, signal=36%	ENSG00000148704/ENSG00000105880/ENSG00000006377/ENSG00000144355/ENSG00000182447/ENSG00000115844/ENSG00000138083/ENSG00000125618/ENSG00000075891/ENSG00000105991/ENSG00000179348/ENSG00000168505/ENSG00000151615/ENSG00000139567/ENSG00000140873/ENSG00000122691/ENSG00000171812/ENSG00000167081/ENSG00000145824/ENSG00000138061/ENSG00000168267/ENSG00000180176/ENSG00000077092/ENSG00000144810/ENSG00000143995…
GO:0009914	GO:0009914	hormone transport	54	0.529681	1.98328	0.000326513	0.0103133	0.00836713	274	tags=24%, list=9%, signal=22%	ENSG00000146469/ENSG00000016082/ENSG00000125618/ENSG00000139155/ENSG00000147571/ENSG00000006128/ENSG00000163623/ENSG00000118785/ENSG00000004468/ENSG00000123104/ENSG00000128564/ENSG00000135046/ENSG00000119714
GO:0048709	GO:0048709	oligodendrocyte differentiation	24	0.616133	1.97143	0.0012164	0.0210346	0.0170653	75	tags=25%, list=2%, signal=25%	ENSG00000144355/ENSG00000184221/ENSG00000115844/ENSG00000180613/ENSG00000205927/ENSG00000163623
GO:0030072	GO:0030072	peptide hormone secretion	44	0.545319	1.97062	0.000891762	0.0171029	0.0138755	274	tags=23%, list=9%, signal=21%	ENSG00000146469/ENSG00000016082/ENSG00000125618/ENSG00000147571/ENSG00000163623/ENSG00000004468/ENSG00000123104/ENSG00000128564/ENSG00000135046/ENSG00000119714
GO:0048713	GO:0048713	regulation of oligodendrocyte differentiation	11	0.743824	1.9698	0.00178351	0.0267526	0.0217043	34	tags=36%, list=1%, signal=36%	ENSG00000144355/ENSG00000115844/ENSG00000180613/ENSG00000205927
GO:0021536	GO:0021536	diencephalon development	22	0.621182	1.96582	0.00346192	0.0419523	0.0340358	85	tags=36%, list=3%, signal=36%	ENSG00000016082/ENSG00000138083/ENSG00000205927/ENSG00000169840/ENSG00000147571/ENSG00000134954/ENSG00000179348/ENSG00000168505
GO:0045165	GO:0045165	cell fate commitment	61	0.512568	1.96441	0.000322269	0.0103133	0.00836713	608	tags=43%, list=20%, signal=35%	ENSG00000144355/ENSG00000016082/ENSG00000184221/ENSG00000115844/ENSG00000138136/ENSG00000075891/ENSG00000180613/ENSG00000205927/ENSG00000169840/ENSG00000163623/ENSG00000179348/ENSG00000164900/ENSG00000178568/ENSG00000168267/ENSG00000070193/ENSG00000143869/ENSG00000158955/ENSG00000145423/ENSG00000185551/ENSG00000116132/ENSG00000162552/ENSG00000121068/ENSG00000119547/ENSG00000117707/ENSG00000143013…
GO:0030858	GO:0030858	positive regulation of epithelial cell differentiation	19	0.645194	1.96376	0.00200501	0.0293591	0.0238189	176	tags=37%, list=6%, signal=35%	ENSG00000125618/ENSG00000075891/ENSG00000163623/ENSG00000133321/ENSG00000139567/ENSG00000175707/ENSG00000106483
GO:0001938	GO:0001938	positive regulation of endothelial cell proliferation	20	0.639323	1.96136	0.00236348	0.032551	0.0264085	142	tags=20%, list=5%, signal=19%	ENSG00000146469/ENSG00000179388/ENSG00000179348/ENSG00000139567
GO:0003002	GO:0003002	regionalization	57	0.519026	1.95891	0.000327011	0.0103133	0.00836713	495	tags=37%, list=16%, signal=32%	ENSG00000144355/ENSG00000016082/ENSG00000187821/ENSG00000115844/ENSG00000138083/ENSG00000125618/ENSG00000075891/ENSG00000180613/ENSG00000163623/ENSG00000168505/ENSG00000139567/ENSG00000167081/ENSG00000168772/ENSG00000070193/ENSG00000163251/ENSG00000113578/ENSG00000145423/ENSG00000185551/ENSG00000188095/ENSG00000158747/ENSG00000122877
GO:0031960	GO:0031960	response to corticosteroid	28	0.590713	1.95643	0.00201756	0.0293681	0.0238262	719	tags=57%, list=23%, signal=44%	ENSG00000016082/ENSG00000147571/ENSG00000174576/ENSG00000135312/ENSG00000135046/ENSG00000160307/ENSG00000180176/ENSG00000147465/ENSG00000169403/ENSG00000162551/ENSG00000069535/ENSG00000138772/ENSG00000163453/ENSG00000123901/ENSG00000122025/ENSG00000021826
GO:0043271	GO:0043271	negative regulation of ion transport	27	0.596641	1.95455	0.00214388	0.0304369	0.0246933	512	tags=41%, list=16%, signal=34%	ENSG00000146469/ENSG00000127325/ENSG00000122691/ENSG00000106483/ENSG00000135312/ENSG00000196277/ENSG00000069535/ENSG00000117152/ENSG00000164129/ENSG00000153246/ENSG00000176076
GO:0048880	GO:0048880	sensory system development	78	0.496496	1.95171	0.00031559	0.0103133	0.00836713	596	tags=42%, list=19%, signal=35%	ENSG00000148704/ENSG00000144355/ENSG00000016082/ENSG00000115844/ENSG00000138083/ENSG00000075891/ENSG00000151615/ENSG00000139567/ENSG00000140873/ENSG00000122691/ENSG00000171812/ENSG00000167081/ENSG00000138061/ENSG00000168267/ENSG00000180176/ENSG00000077092/ENSG00000144810/ENSG00000143995/ENSG00000070193/ENSG00000165731/ENSG00000158955/ENSG00000128573/ENSG00000163251/ENSG00000184564/ENSG00000198732…
GO:0003013	GO:0003013	circulatory system process	119	0.473463	1.94274	0.00010201	0.00604497	0.00490426	790	tags=48%, list=25%, signal=37%	ENSG00000146469/ENSG00000147571/ENSG00000006128/ENSG00000148680/ENSG00000145536/ENSG00000004468/ENSG00000169252/ENSG00000139567/ENSG00000196639/ENSG00000121361/ENSG00000123104/ENSG00000135312/ENSG00000122585/ENSG00000163273/ENSG00000164692/ENSG00000159251/ENSG00000122679/ENSG00000180176/ENSG00000069431/ENSG00000164128/ENSG00000108684/ENSG00000169403/ENSG00000196549/ENSG00000171873/ENSG00000184408…
GO:0002237	GO:0002237	response to molecule of bacterial origin	42	0.539837	1.93633	0.000448682	0.0121292	0.00984038	826	tags=62%, list=27%, signal=46%	ENSG00000006128/ENSG00000167207/ENSG00000180176/ENSG00000147465/ENSG00000070193/ENSG00000163251/ENSG00000169403/ENSG00000162551/ENSG00000069535/ENSG00000124875/ENSG00000010932/ENSG00000108691/ENSG00000131979/ENSG00000171522/ENSG00000120217/ENSG00000134326/ENSG00000106366/ENSG00000013725/ENSG00000159674/ENSG00000164120/ENSG00000128604/ENSG00000114861/ENSG00000021826/ENSG00000166710/ENSG00000181195…
GO:0023061	GO:0023061	signal release	106	0.476376	1.93443	0.000102754	0.00604497	0.00490426	292	tags=24%, list=9%, signal=22%	ENSG00000146469/ENSG00000016082/ENSG00000136750/ENSG00000101438/ENSG00000125618/ENSG00000109943/ENSG00000147571/ENSG00000147434/ENSG00000006128/ENSG00000163623/ENSG00000115665/ENSG00000118785/ENSG00000004468/ENSG00000110975/ENSG00000123104/ENSG00000185149/ENSG00000124493/ENSG00000135312/ENSG00000128564/ENSG00000135046/ENSG00000128683/ENSG00000167207/ENSG00000173267/ENSG00000119714/ENSG00000205213
GO:0030198	GO:0030198	extracellular matrix organization	78	0.492372	1.93093	0.000315756	0.0103133	0.00836713	881	tags=62%, list=28%, signal=45%	ENSG00000182447/ENSG00000145681/ENSG00000198759/ENSG00000123342/ENSG00000134954/ENSG00000145536/ENSG00000118785/ENSG00000187955/ENSG00000140873/ENSG00000171812/ENSG00000164692/ENSG00000138061/ENSG00000196569/ENSG00000144810/ENSG00000196878/ENSG00000041982/ENSG00000175899/ENSG00000162631/ENSG00000077943/ENSG00000198732/ENSG00000145423/ENSG00000099866/ENSG00000082781/ENSG00000087245/ENSG00000139329…
GO:0043062	GO:0043062	extracellular structure organization	78	0.492372	1.93093	0.000315756	0.0103133	0.00836713	881	tags=62%, list=28%, signal=45%	ENSG00000182447/ENSG00000145681/ENSG00000198759/ENSG00000123342/ENSG00000134954/ENSG00000145536/ENSG00000118785/ENSG00000187955/ENSG00000140873/ENSG00000171812/ENSG00000164692/ENSG00000138061/ENSG00000196569/ENSG00000144810/ENSG00000196878/ENSG00000041982/ENSG00000175899/ENSG00000162631/ENSG00000077943/ENSG00000198732/ENSG00000145423/ENSG00000099866/ENSG00000082781/ENSG00000087245/ENSG00000139329…
GO:0032496	GO:0032496	response to lipopolysaccharide	38	0.548199	1.93006	0.000568764	0.0137172	0.0111287	826	tags=61%, list=27%, signal=45%	ENSG00000006128/ENSG00000167207/ENSG00000180176/ENSG00000147465/ENSG00000070193/ENSG00000169403/ENSG00000162551/ENSG00000069535/ENSG00000124875/ENSG00000010932/ENSG00000108691/ENSG00000131979/ENSG00000171522/ENSG00000120217/ENSG00000134326/ENSG00000106366/ENSG00000013725/ENSG00000159674/ENSG00000164120/ENSG00000114861/ENSG00000021826/ENSG00000181195/ENSG00000006210
GO:0035019	GO:0035019	somatic stem cell population maintenance	17	0.650141	1.92863	0.00255037	0.0343343	0.0278553	282	tags=41%, list=9%, signal=38%	ENSG00000125618/ENSG00000075891/ENSG00000187140/ENSG00000121570/ENSG00000179348/ENSG00000070193/ENSG00000158955
GO:0009887	GO:0009887	animal organ morphogenesis	197	0.45373	1.92857	0.000100533	0.00604497	0.00490426	667	tags=42%, list=21%, signal=35%	ENSG00000105880/ENSG00000006377/ENSG00000144355/ENSG00000016082/ENSG00000115844/ENSG00000138083/ENSG00000138136/ENSG00000125618/ENSG00000075891/ENSG00000180613/ENSG00000113430/ENSG00000105991/ENSG00000163623/ENSG00000179348/ENSG00000168505/ENSG00000145536/ENSG00000139567/ENSG00000122691/ENSG00000171812/ENSG00000106483/ENSG00000185149/ENSG00000167081/ENSG00000163273/ENSG00000164692/ENSG00000159251…
GO:0046879	GO:0046879	hormone secretion	52	0.518512	1.92845	0.000766116	0.0158374	0.0128488	274	tags=23%, list=9%, signal=21%	ENSG00000146469/ENSG00000016082/ENSG00000125618/ENSG00000147571/ENSG00000006128/ENSG00000163623/ENSG00000118785/ENSG00000004468/ENSG00000123104/ENSG00000128564/ENSG00000135046/ENSG00000119714
GO:2000241	GO:2000241	regulation of reproductive process	15	0.671181	1.92771	0.00207981	0.0299201	0.0242741	308	tags=27%, list=10%, signal=24%	ENSG00000146469/ENSG00000174948/ENSG00000163273/ENSG00000169403
GO:0044706	GO:0044706	multi-multicellular organism process	33	0.559597	1.92584	0.00303951	0.038742	0.0314312	596	tags=52%, list=19%, signal=42%	ENSG00000168081/ENSG00000147571/ENSG00000006128/ENSG00000134954/ENSG00000119973/ENSG00000118785/ENSG00000004468/ENSG00000169403/ENSG00000087494/ENSG00000185551/ENSG00000087245/ENSG00000159713/ENSG00000162552/ENSG00000113494/ENSG00000163453/ENSG00000164120/ENSG00000105894
GO:0007389	GO:0007389	pattern specification process	81	0.485969	1.92309	0.000315424	0.0103133	0.00836713	495	tags=33%, list=16%, signal=29%	ENSG00000144355/ENSG00000016082/ENSG00000187821/ENSG00000115844/ENSG00000138083/ENSG00000138136/ENSG00000125618/ENSG00000075891/ENSG00000180613/ENSG00000113430/ENSG00000163623/ENSG00000168505/ENSG00000139567/ENSG00000167081/ENSG00000178568/ENSG00000168772/ENSG00000143995/ENSG00000070193/ENSG00000163251/ENSG00000164853/ENSG00000113578/ENSG00000145423/ENSG00000185551/ENSG00000188095/ENSG00000158747…
GO:0021537	GO:0021537	telencephalon development	61	0.502556	1.9192	0.000757412	0.0157901	0.0128105	343	tags=28%, list=11%, signal=25%	ENSG00000105880/ENSG00000144355/ENSG00000115844/ENSG00000138083/ENSG00000101438/ENSG00000180613/ENSG00000106852/ENSG00000171094/ENSG00000154146/ENSG00000122585/ENSG00000158748/ENSG00000178568/ENSG00000180176/ENSG00000077092/ENSG00000128573/ENSG00000174951/ENSG00000164853
GO:0021510	GO:0021510	spinal cord development	29	0.573366	1.91572	0.00331087	0.0407237	0.033039	596	tags=52%, list=19%, signal=42%	ENSG00000016082/ENSG00000138136/ENSG00000180613/ENSG00000205927/ENSG00000169840/ENSG00000163623/ENSG00000179348/ENSG00000164900/ENSG00000167081/ENSG00000143869/ENSG00000164853/ENSG00000161381/ENSG00000117707/ENSG00000143013/ENSG00000105894
GO:0030900	GO:0030900	forebrain development	99	0.473178	1.91536	0.000414122	0.0116238	0.00943034	343	tags=27%, list=11%, signal=25%	ENSG00000105880/ENSG00000144355/ENSG00000016082/ENSG00000115844/ENSG00000138083/ENSG00000101438/ENSG00000180613/ENSG00000205927/ENSG00000106852/ENSG00000169840/ENSG00000147571/ENSG00000134954/ENSG00000179348/ENSG00000168505/ENSG00000171094/ENSG00000154146/ENSG00000139874/ENSG00000122585/ENSG00000158748/ENSG00000178568/ENSG00000180176/ENSG00000077092/ENSG00000070193/ENSG00000143869/ENSG00000128573…
GO:0007188	GO:0007188	adenylate cyclase-modulating G protein-coupled receptor signaling pathway	55	0.510527	1.91384	0.000542358	0.0132099	0.0107172	813	tags=55%, list=26%, signal=41%	ENSG00000146469/ENSG00000132329/ENSG00000169252/ENSG00000184984/ENSG00000185149/ENSG00000124493/ENSG00000135312/ENSG00000122679/ENSG00000146360/ENSG00000196277/ENSG00000164128/ENSG00000205213/ENSG00000064989/ENSG00000087494/ENSG00000171873/ENSG00000106018/ENSG00000168830/ENSG00000171522/ENSG00000155897/ENSG00000180720/ENSG00000184845/ENSG00000133019/ENSG00000179603/ENSG00000151617/ENSG00000170214…
GO:0008015	GO:0008015	blood circulation	117	0.466909	1.91283	0.000204248	0.0082369	0.00668257	790	tags=47%, list=25%, signal=36%	ENSG00000146469/ENSG00000147571/ENSG00000006128/ENSG00000148680/ENSG00000145536/ENSG00000004468/ENSG00000169252/ENSG00000139567/ENSG00000196639/ENSG00000121361/ENSG00000123104/ENSG00000135312/ENSG00000122585/ENSG00000163273/ENSG00000164692/ENSG00000159251/ENSG00000180176/ENSG00000069431/ENSG00000164128/ENSG00000108684/ENSG00000169403/ENSG00000196549/ENSG00000171873/ENSG00000184408/ENSG00000164326…
GO:0007186	GO:0007186	G protein-coupled receptor signaling pathway	163	0.455674	1.91232	0.000100969	0.00604497	0.00490426	748	tags=45%, list=24%, signal=36%	ENSG00000146469/ENSG00000157005/ENSG00000174948/ENSG00000125618/ENSG00000168081/ENSG00000147571/ENSG00000006128/ENSG00000101327/ENSG00000148680/ENSG00000119973/ENSG00000132329/ENSG00000169252/ENSG00000184984/ENSG00000196639/ENSG00000185149/ENSG00000101958/ENSG00000124493/ENSG00000135312/ENSG00000139874/ENSG00000164220/ENSG00000122585/ENSG00000158748/ENSG00000169618/ENSG00000135046/ENSG00000122679…
GO:0045087	GO:0045087	innate immune response	85	0.481519	1.91119	0.000208877	0.00828771	0.00672379	780	tags=52%, list=25%, signal=40%	ENSG00000039537/ENSG00000162645/ENSG00000109943/ENSG00000117228/ENSG00000100342/ENSG00000170542/ENSG00000117226/ENSG00000137699/ENSG00000183439/ENSG00000185885/ENSG00000119917/ENSG00000153029/ENSG00000171885/ENSG00000135046/ENSG00000167207/ENSG00000160307/ENSG00000179344/ENSG00000204287/ENSG00000147465/ENSG00000205277/ENSG00000205213/ENSG00000175899/ENSG00000169403/ENSG00000240065/ENSG00000184584…
GO:0071867	GO:0071867	response to monoamine	23	0.605361	1.9108	0.00295094	0.0380069	0.0308348	1142	tags=91%, list=37%, signal=58%	ENSG00000148680/ENSG00000171094/ENSG00000184984/ENSG00000196639/ENSG00000135312/ENSG00000158748/ENSG00000147465/ENSG00000168830/ENSG00000117152/ENSG00000108370/ENSG00000180720/ENSG00000184845/ENSG00000133019/ENSG00000149295/ENSG00000181195/ENSG00000109062/ENSG00000188906/ENSG00000109819/ENSG00000125968/ENSG00000142192/ENSG00000135824
GO:0071869	GO:0071869	response to catecholamine	23	0.605361	1.9108	0.00295094	0.0380069	0.0308348	1142	tags=91%, list=37%, signal=58%	ENSG00000148680/ENSG00000171094/ENSG00000184984/ENSG00000196639/ENSG00000135312/ENSG00000158748/ENSG00000147465/ENSG00000168830/ENSG00000117152/ENSG00000108370/ENSG00000180720/ENSG00000184845/ENSG00000133019/ENSG00000149295/ENSG00000181195/ENSG00000109062/ENSG00000188906/ENSG00000109819/ENSG00000125968/ENSG00000142192/ENSG00000135824
GO:0048545	GO:0048545	response to steroid hormone	53	0.515913	1.90942	0.000986734	0.0183891	0.014919	756	tags=49%, list=24%, signal=38%	ENSG00000016082/ENSG00000157005/ENSG00000143171/ENSG00000147571/ENSG00000151615/ENSG00000118785/ENSG00000004468/ENSG00000174576/ENSG00000196482/ENSG00000135312/ENSG00000135046/ENSG00000160307/ENSG00000180176/ENSG00000147465/ENSG00000169403/ENSG00000162551/ENSG00000069535/ENSG00000119715/ENSG00000138772/ENSG00000163453/ENSG00000105894/ENSG00000123901/ENSG00000114861/ENSG00000122025/ENSG00000021826…
GO:0001709	GO:0001709	cell fate determination	12	0.704934	1.9085	0.00284014	0.0369669	0.0299911	703	tags=75%, list=23%, signal=58%	ENSG00000016082/ENSG00000138136/ENSG00000075891/ENSG00000179348/ENSG00000116132/ENSG00000121068/ENSG00000117707/ENSG00000003137/ENSG00000185920
GO:0043266	GO:0043266	regulation of potassium ion transport	27	0.581033	1.90496	0.00236855	0.032551	0.0264085	777	tags=52%, list=25%, signal=39%	ENSG00000146469/ENSG00000184709/ENSG00000166342/ENSG00000156486/ENSG00000124134/ENSG00000117152/ENSG00000176076/ENSG00000143153/ENSG00000184845/ENSG00000185774/ENSG00000171867/ENSG00000130037/ENSG00000169282/ENSG00000149295
GO:0008285	GO:0008285	negative regulation of cell population proliferation	117	0.46322	1.8953	0.000102417	0.00604497	0.00490426	813	tags=43%, list=26%, signal=33%	ENSG00000146469/ENSG00000148704/ENSG00000016082/ENSG00000157005/ENSG00000138136/ENSG00000109943/ENSG00000133321/ENSG00000134954/ENSG00000179348/ENSG00000186897/ENSG00000139567/ENSG00000185885/ENSG00000175707/ENSG00000106483/ENSG00000134533/ENSG00000119917/ENSG00000139874/ENSG00000163273/ENSG00000178568/ENSG00000138061/ENSG00000077092/ENSG00000143995/ENSG00000070193/ENSG00000162998/ENSG00000163251…
GO:0034341	GO:0034341	response to interferon-gamma	28	0.569915	1.8953	0.00261905	0.034639	0.0281025	826	tags=64%, list=27%, signal=48%	ENSG00000162645/ENSG00000117228/ENSG00000117226/ENSG00000185885/ENSG00000171885/ENSG00000179344/ENSG00000204287/ENSG00000147465/ENSG00000169403/ENSG00000108691/ENSG00000131979/ENSG00000185201/ENSG00000026508/ENSG00000184557/ENSG00000128604/ENSG00000123609/ENSG00000166710/ENSG00000006210
GO:0001935	GO:0001935	endothelial cell proliferation	32	0.555818	1.89092	0.00315421	0.0391886	0.0317936	398	tags=28%, list=13%, signal=25%	ENSG00000146469/ENSG00000179388/ENSG00000179348/ENSG00000139567/ENSG00000163421/ENSG00000134817/ENSG00000174951/ENSG00000108691/ENSG00000185551
GO:0002790	GO:0002790	peptide secretion	67	0.490066	1.88888	0.00042526	0.0116238	0.00943034	542	tags=31%, list=17%, signal=26%	ENSG00000146469/ENSG00000016082/ENSG00000125618/ENSG00000109943/ENSG00000147571/ENSG00000163623/ENSG00000004468/ENSG00000123104/ENSG00000185149/ENSG00000128564/ENSG00000135046/ENSG00000167207/ENSG00000173267/ENSG00000119714/ENSG00000205213/ENSG00000164326/ENSG00000171522/ENSG00000155897/ENSG00000152932/ENSG00000176406/ENSG00000177469
GO:0048839	GO:0048839	inner ear development	43	0.525602	1.88755	0.00190327	0.0282051	0.0228827	451	tags=37%, list=15%, signal=32%	ENSG00000105880/ENSG00000006377/ENSG00000182447/ENSG00000125618/ENSG00000075891/ENSG00000105991/ENSG00000179348/ENSG00000168505/ENSG00000145824/ENSG00000070193/ENSG00000162998/ENSG00000184564/ENSG00000077943/ENSG00000119715/ENSG00000116132/ENSG00000171303
GO:0098542	GO:0098542	defense response to other organism	106	0.464036	1.8869	0.000102743	0.00604497	0.00490426	780	tags=50%, list=25%, signal=39%	ENSG00000039537/ENSG00000162645/ENSG00000109943/ENSG00000117228/ENSG00000100342/ENSG00000170542/ENSG00000117226/ENSG00000137699/ENSG00000183439/ENSG00000185885/ENSG00000119917/ENSG00000153029/ENSG00000128564/ENSG00000171885/ENSG00000135046/ENSG00000167207/ENSG00000160307/ENSG00000179344/ENSG00000204287/ENSG00000147465/ENSG00000069431/ENSG00000205277/ENSG00000205213/ENSG00000175899/ENSG00000169403…
GO:0097755	GO:0097755	positive regulation of blood vessel diameter	13	0.683938	1.88518	0.00411796	0.0467053	0.0378918	383	tags=38%, list=12%, signal=34%	ENSG00000146469/ENSG00000169252/ENSG00000163273/ENSG00000169403/ENSG00000131979
GO:0001654	GO:0001654	eye development	76	0.48091	1.88459	0.000526648	0.0129556	0.0105108	596	tags=42%, list=19%, signal=35%	ENSG00000148704/ENSG00000144355/ENSG00000115844/ENSG00000138083/ENSG00000075891/ENSG00000151615/ENSG00000139567/ENSG00000140873/ENSG00000122691/ENSG00000171812/ENSG00000167081/ENSG00000138061/ENSG00000168267/ENSG00000180176/ENSG00000077092/ENSG00000144810/ENSG00000143995/ENSG00000070193/ENSG00000165731/ENSG00000158955/ENSG00000128573/ENSG00000163251/ENSG00000184564/ENSG00000198732/ENSG00000116745…
GO:0150063	GO:0150063	visual system development	76	0.48091	1.88459	0.000526648	0.0129556	0.0105108	596	tags=42%, list=19%, signal=35%	ENSG00000148704/ENSG00000144355/ENSG00000115844/ENSG00000138083/ENSG00000075891/ENSG00000151615/ENSG00000139567/ENSG00000140873/ENSG00000122691/ENSG00000171812/ENSG00000167081/ENSG00000138061/ENSG00000168267/ENSG00000180176/ENSG00000077092/ENSG00000144810/ENSG00000143995/ENSG00000070193/ENSG00000165731/ENSG00000158955/ENSG00000128573/ENSG00000163251/ENSG00000184564/ENSG00000198732/ENSG00000116745…
GO:0007600	GO:0007600	sensory perception	99	0.467086	1.88333	0.000103135	0.00604497	0.00490426	641	tags=41%, list=21%, signal=34%	ENSG00000146469/ENSG00000138083/ENSG00000168081/ENSG00000075891/ENSG00000077498/ENSG00000105991/ENSG00000006128/ENSG00000163377/ENSG00000101327/ENSG00000151615/ENSG00000169432/ENSG00000110975/ENSG00000164900/ENSG00000149972/ENSG00000185149/ENSG00000138061/ENSG00000163421/ENSG00000107593/ENSG00000196277/ENSG00000180176/ENSG00000154864/ENSG00000164128/ENSG00000108684/ENSG00000169403/ENSG00000196549…
GO:0021522	GO:0021522	spinal cord motor neuron differentiation	11	0.711257	1.88324	0.0044205	0.0493333	0.0400239	156	tags=45%, list=5%, signal=43%	ENSG00000016082/ENSG00000138136/ENSG00000205927/ENSG00000163623/ENSG00000164900
GO:0007189	GO:0007189	adenylate cyclase-activating G protein-coupled receptor signaling pathway	33	0.549337	1.88202	0.00312645	0.0391886	0.0317936	859	tags=58%, list=28%, signal=42%	ENSG00000146469/ENSG00000132329/ENSG00000169252/ENSG00000122679/ENSG00000146360/ENSG00000205213/ENSG00000064989/ENSG00000087494/ENSG00000171873/ENSG00000171522/ENSG00000155897/ENSG00000184845/ENSG00000170214/ENSG00000150471/ENSG00000111452/ENSG00000154478/ENSG00000149295/ENSG00000109062/ENSG00000120907
GO:0019935	GO:0019935	cyclic-nucleotide-mediated signaling	52	0.505551	1.87695	0.00130719	0.0220252	0.017869	813	tags=50%, list=26%, signal=38%	ENSG00000146469/ENSG00000147571/ENSG00000132329/ENSG00000169252/ENSG00000185149/ENSG00000163273/ENSG00000122679/ENSG00000171408/ENSG00000146360/ENSG00000205213/ENSG00000134817/ENSG00000064989/ENSG00000087494/ENSG00000171873/ENSG00000171522/ENSG00000155897/ENSG00000176406/ENSG00000184845/ENSG00000170214/ENSG00000128655/ENSG00000150471/ENSG00000111452/ENSG00000154478/ENSG00000100302/ENSG00000149295…
GO:0045732	GO:0045732	positive regulation of protein catabolic process	25	0.580724	1.87596	0.00334009	0.0408788	0.0331648	1	tags=4%, list=0%, signal=4%	ENSG00000146469
GO:0071868	GO:0071868	cellular response to monoamine stimulus	21	0.606336	1.87086	0.00449214	0.0493333	0.0400239	813	tags=71%, list=26%, signal=53%	ENSG00000148680/ENSG00000171094/ENSG00000184984/ENSG00000196639/ENSG00000135312/ENSG00000158748/ENSG00000147465/ENSG00000168830/ENSG00000117152/ENSG00000108370/ENSG00000180720/ENSG00000184845/ENSG00000133019/ENSG00000149295/ENSG00000109062
GO:0071870	GO:0071870	cellular response to catecholamine stimulus	21	0.606336	1.87086	0.00449214	0.0493333	0.0400239	813	tags=71%, list=26%, signal=53%	ENSG00000148680/ENSG00000171094/ENSG00000184984/ENSG00000196639/ENSG00000135312/ENSG00000158748/ENSG00000147465/ENSG00000168830/ENSG00000117152/ENSG00000108370/ENSG00000180720/ENSG00000184845/ENSG00000133019/ENSG00000149295/ENSG00000109062
GO:0019933	GO:0019933	cAMP-mediated signaling	50	0.506993	1.86756	0.00142669	0.0232497	0.0188624	813	tags=50%, list=26%, signal=38%	ENSG00000146469/ENSG00000147571/ENSG00000132329/ENSG00000169252/ENSG00000185149/ENSG00000122679/ENSG00000171408/ENSG00000146360/ENSG00000205213/ENSG00000134817/ENSG00000064989/ENSG00000087494/ENSG00000171873/ENSG00000171522/ENSG00000155897/ENSG00000176406/ENSG00000184845/ENSG00000170214/ENSG00000128655/ENSG00000150471/ENSG00000111452/ENSG00000154478/ENSG00000100302/ENSG00000149295/ENSG00000109062
GO:0043583	GO:0043583	ear development	47	0.513354	1.86706	0.00177936	0.0267526	0.0217043	666	tags=47%, list=21%, signal=37%	ENSG00000105880/ENSG00000006377/ENSG00000182447/ENSG00000125618/ENSG00000075891/ENSG00000105991/ENSG00000179348/ENSG00000168505/ENSG00000122691/ENSG00000145824/ENSG00000070193/ENSG00000162998/ENSG00000184564/ENSG00000077943/ENSG00000119715/ENSG00000116132/ENSG00000171303/ENSG00000146950/ENSG00000117707/ENSG00000150275/ENSG00000181585/ENSG00000164932
GO:0030278	GO:0030278	regulation of ossification	39	0.527864	1.86429	0.0024949	0.0339085	0.0275099	1009	tags=69%, list=33%, signal=47%	ENSG00000006128/ENSG00000167941/ENSG00000169252/ENSG00000185885/ENSG00000122691/ENSG00000133116/ENSG00000163273/ENSG00000111341/ENSG00000198732/ENSG00000130055/ENSG00000145423/ENSG00000171522/ENSG00000184371/ENSG00000162552/ENSG00000122877/ENSG00000164023/ENSG00000105894/ENSG00000187608/ENSG00000164932/ENSG00000197594/ENSG00000185920/ENSG00000160712/ENSG00000012779/ENSG00000183688/ENSG00000164199…
GO:0031644	GO:0031644	regulation of nervous system process	33	0.547272	1.86208	0.00370542	0.0442492	0.0358992	503	tags=36%, list=16%, signal=31%	ENSG00000146469/ENSG00000163377/ENSG00000169252/ENSG00000185149/ENSG00000166342/ENSG00000160307/ENSG00000169403/ENSG00000164326/ENSG00000237515/ENSG00000117152/ENSG00000122877/ENSG00000176406
GO:0043010	GO:0043010	camera-type eye development	65	0.484313	1.8585	0.000747624	0.0157901	0.0128105	507	tags=38%, list=16%, signal=33%	ENSG00000148704/ENSG00000144355/ENSG00000115844/ENSG00000138083/ENSG00000075891/ENSG00000151615/ENSG00000139567/ENSG00000122691/ENSG00000171812/ENSG00000138061/ENSG00000168267/ENSG00000180176/ENSG00000144810/ENSG00000143995/ENSG00000070193/ENSG00000165731/ENSG00000158955/ENSG00000128573/ENSG00000163251/ENSG00000184564/ENSG00000116745/ENSG00000151090/ENSG00000157890/ENSG00000121068/ENSG00000146950
GO:0007623	GO:0007623	circadian rhythm	45	0.510511	1.85815	0.00255414	0.0343343	0.0278553	493	tags=38%, list=16%, signal=32%	ENSG00000138083/ENSG00000179388/ENSG00000147571/ENSG00000148680/ENSG00000132437/ENSG00000185149/ENSG00000163421/ENSG00000180176/ENSG00000147465/ENSG00000205213/ENSG00000184408/ENSG00000164326/ENSG00000170955/ENSG00000029153/ENSG00000116745/ENSG00000140836/ENSG00000106366
GO:0051046	GO:0051046	regulation of secretion	118	0.45201	1.85279	0.000306373	0.0103133	0.00836713	949	tags=50%, list=31%, signal=36%	ENSG00000146469/ENSG00000016082/ENSG00000125618/ENSG00000109943/ENSG00000147571/ENSG00000147434/ENSG00000006128/ENSG00000163623/ENSG00000179348/ENSG00000118785/ENSG00000004468/ENSG00000110975/ENSG00000123104/ENSG00000185149/ENSG00000135312/ENSG00000135046/ENSG00000196277/ENSG00000173267/ENSG00000070193/ENSG00000119714/ENSG00000205213/ENSG00000169403/ENSG00000069535/ENSG00000164326/ENSG00000171522…
GO:0001503	GO:0001503	ossification	74	0.47313	1.84542	0.000633781	0.0146718	0.0119032	1009	tags=62%, list=33%, signal=43%	ENSG00000105880/ENSG00000006128/ENSG00000152580/ENSG00000167941/ENSG00000118785/ENSG00000169252/ENSG00000185885/ENSG00000122691/ENSG00000133116/ENSG00000163273/ENSG00000164692/ENSG00000041982/ENSG00000111341/ENSG00000205213/ENSG00000162551/ENSG00000087494/ENSG00000198732/ENSG00000130055/ENSG00000145423/ENSG00000171522/ENSG00000087245/ENSG00000184371/ENSG00000162552/ENSG00000122877/ENSG00000164023…
GO:0043207	GO:0043207	response to external biotic stimulus	150	0.439818	1.83983	0.000202429	0.0082369	0.00668257	803	tags=48%, list=26%, signal=37%	ENSG00000039537/ENSG00000162645/ENSG00000109943/ENSG00000117228/ENSG00000006128/ENSG00000100342/ENSG00000170542/ENSG00000117226/ENSG00000137699/ENSG00000183439/ENSG00000185885/ENSG00000119917/ENSG00000153029/ENSG00000145824/ENSG00000128564/ENSG00000171885/ENSG00000135046/ENSG00000167207/ENSG00000160307/ENSG00000180176/ENSG00000179344/ENSG00000204287/ENSG00000147465/ENSG00000069431/ENSG00000070193…
GO:0051707	GO:0051707	response to other organism	150	0.439818	1.83983	0.000202429	0.0082369	0.00668257	803	tags=48%, list=26%, signal=37%	ENSG00000039537/ENSG00000162645/ENSG00000109943/ENSG00000117228/ENSG00000006128/ENSG00000100342/ENSG00000170542/ENSG00000117226/ENSG00000137699/ENSG00000183439/ENSG00000185885/ENSG00000119917/ENSG00000153029/ENSG00000145824/ENSG00000128564/ENSG00000171885/ENSG00000135046/ENSG00000167207/ENSG00000160307/ENSG00000180176/ENSG00000179344/ENSG00000204287/ENSG00000147465/ENSG00000069431/ENSG00000070193…
GO:0033993	GO:0033993	response to lipid	143	0.441993	1.83872	0.000101523	0.00604497	0.00490426	719	tags=42%, list=23%, signal=34%	ENSG00000016082/ENSG00000157005/ENSG00000143171/ENSG00000075891/ENSG00000077498/ENSG00000147571/ENSG00000006128/ENSG00000134954/ENSG00000179348/ENSG00000151615/ENSG00000118785/ENSG00000004468/ENSG00000174576/ENSG00000196482/ENSG00000135312/ENSG00000139874/ENSG00000135046/ENSG00000122679/ENSG00000167207/ENSG00000160307/ENSG00000180176/ENSG00000147465/ENSG00000070193/ENSG00000165731/ENSG00000158955…
GO:1903530	GO:1903530	regulation of secretion by cell	108	0.451711	1.83839	0.000409794	0.0116238	0.00943034	949	tags=49%, list=31%, signal=35%	ENSG00000146469/ENSG00000016082/ENSG00000125618/ENSG00000109943/ENSG00000147571/ENSG00000147434/ENSG00000006128/ENSG00000163623/ENSG00000179348/ENSG00000118785/ENSG00000004468/ENSG00000110975/ENSG00000123104/ENSG00000185149/ENSG00000135312/ENSG00000135046/ENSG00000196277/ENSG00000173267/ENSG00000119714/ENSG00000205213/ENSG00000169403/ENSG00000069535/ENSG00000164326/ENSG00000171522/ENSG00000077238…
GO:0050877	GO:0050877	nervous system process	207	0.432844	1.8375	0.000100301	0.00604497	0.00490426	641	tags=38%, list=21%, signal=32%	ENSG00000146469/ENSG00000138083/ENSG00000168081/ENSG00000075891/ENSG00000180613/ENSG00000077498/ENSG00000130751/ENSG00000147571/ENSG00000147434/ENSG00000105991/ENSG00000006128/ENSG00000163377/ENSG00000101327/ENSG00000151615/ENSG00000154146/ENSG00000169252/ENSG00000184984/ENSG00000169432/ENSG00000174576/ENSG00000110975/ENSG00000164900/ENSG00000149972/ENSG00000196639/ENSG00000185149/ENSG00000101958…
GO:0009607	GO:0009607	response to biotic stimulus	153	0.437756	1.83258	0.00020245	0.0082369	0.00668257	803	tags=48%, list=26%, signal=37%	ENSG00000039537/ENSG00000162645/ENSG00000109943/ENSG00000117228/ENSG00000006128/ENSG00000100342/ENSG00000170542/ENSG00000117226/ENSG00000137699/ENSG00000183439/ENSG00000185885/ENSG00000119917/ENSG00000153029/ENSG00000145824/ENSG00000128564/ENSG00000171885/ENSG00000135046/ENSG00000167207/ENSG00000160307/ENSG00000180176/ENSG00000179344/ENSG00000204287/ENSG00000147465/ENSG00000069431/ENSG00000070193…
GO:0009306	GO:0009306	protein secretion	63	0.479547	1.83231	0.00160376	0.02497	0.0202581	542	tags=30%, list=17%, signal=25%	ENSG00000146469/ENSG00000016082/ENSG00000109943/ENSG00000147571/ENSG00000163623/ENSG00000004468/ENSG00000123104/ENSG00000128564/ENSG00000135046/ENSG00000167207/ENSG00000173267/ENSG00000119714/ENSG00000205213/ENSG00000164326/ENSG00000171522/ENSG00000155897/ENSG00000152932/ENSG00000176406/ENSG00000177469
GO:0035592	GO:0035592	establishment of protein localization to extracellular region	63	0.479547	1.83231	0.00160376	0.02497	0.0202581	542	tags=30%, list=17%, signal=25%	ENSG00000146469/ENSG00000016082/ENSG00000109943/ENSG00000147571/ENSG00000163623/ENSG00000004468/ENSG00000123104/ENSG00000128564/ENSG00000135046/ENSG00000167207/ENSG00000173267/ENSG00000119714/ENSG00000205213/ENSG00000164326/ENSG00000171522/ENSG00000155897/ENSG00000152932/ENSG00000176406/ENSG00000177469
GO:0071692	GO:0071692	protein localization to extracellular region	65	0.477568	1.83113	0.00106792	0.0196051	0.0159055	542	tags=31%, list=17%, signal=26%	ENSG00000146469/ENSG00000016082/ENSG00000109943/ENSG00000147571/ENSG00000163623/ENSG00000004468/ENSG00000123104/ENSG00000128564/ENSG00000135046/ENSG00000167207/ENSG00000173267/ENSG00000119714/ENSG00000205213/ENSG00000164326/ENSG00000171522/ENSG00000155897/ENSG00000158747/ENSG00000152932/ENSG00000176406/ENSG00000177469
GO:0050768	GO:0050768	negative regulation of neurogenesis	65	0.477809	1.82906	0.000967326	0.0182916	0.0148399	114	tags=17%, list=4%, signal=17%	ENSG00000148704/ENSG00000144355/ENSG00000016082/ENSG00000115844/ENSG00000138083/ENSG00000138136/ENSG00000205927/ENSG00000163623/ENSG00000151615/ENSG00000118785/ENSG00000004468
GO:2000027	GO:2000027	regulation of animal organ morphogenesis	43	0.509771	1.82886	0.00315102	0.0391886	0.0317936	666	tags=49%, list=21%, signal=39%	ENSG00000016082/ENSG00000125618/ENSG00000075891/ENSG00000122691/ENSG00000070193/ENSG00000158955/ENSG00000128573/ENSG00000205213/ENSG00000163251/ENSG00000240065/ENSG00000113578/ENSG00000145423/ENSG00000184371/ENSG00000151090/ENSG00000162552/ENSG00000121068/ENSG00000074527/ENSG00000105894/ENSG00000105559/ENSG00000140807/ENSG00000164932
GO:0009725	GO:0009725	response to hormone	144	0.439905	1.82658	0.000101543	0.00604497	0.00490426	756	tags=42%, list=24%, signal=33%	ENSG00000016082/ENSG00000157005/ENSG00000125618/ENSG00000143171/ENSG00000147571/ENSG00000006128/ENSG00000123342/ENSG00000163623/ENSG00000170542/ENSG00000151615/ENSG00000167941/ENSG00000118785/ENSG00000132329/ENSG00000004468/ENSG00000174576/ENSG00000196482/ENSG00000106483/ENSG00000134533/ENSG00000133116/ENSG00000135312/ENSG00000139874/ENSG00000128564/ENSG00000135046/ENSG00000122679/ENSG00000160307…
GO:0010721	GO:0010721	negative regulation of cell development	78	0.464887	1.8243	0.000421896	0.0116238	0.00943034	265	tags=22%, list=9%, signal=20%	ENSG00000148704/ENSG00000144355/ENSG00000016082/ENSG00000115844/ENSG00000138083/ENSG00000138136/ENSG00000205927/ENSG00000117228/ENSG00000163623/ENSG00000151615/ENSG00000118785/ENSG00000004468/ENSG00000164530/ENSG00000163273/ENSG00000178568/ENSG00000143995/ENSG00000162998
GO:0031667	GO:0031667	response to nutrient levels	62	0.479559	1.82156	0.000751234	0.0157901	0.0128105	787	tags=52%, list=25%, signal=39%	ENSG00000157005/ENSG00000075891/ENSG00000077498/ENSG00000118785/ENSG00000169252/ENSG00000139874/ENSG00000122585/ENSG00000128564/ENSG00000167207/ENSG00000180176/ENSG00000147465/ENSG00000158955/ENSG00000041982/ENSG00000162551/ENSG00000164326/ENSG00000145423/ENSG00000026103/ENSG00000081803/ENSG00000162552/ENSG00000117707/ENSG00000105894/ENSG00000133110/ENSG00000003137/ENSG00000176641/ENSG00000087250…
GO:0051051	GO:0051051	negative regulation of transport	70	0.470515	1.81801	0.00158999	0.02497	0.0202581	707	tags=39%, list=23%, signal=30%	ENSG00000146469/ENSG00000147571/ENSG00000130208/ENSG00000127325/ENSG00000122691/ENSG00000106483/ENSG00000185149/ENSG00000135312/ENSG00000135046/ENSG00000196277/ENSG00000205213/ENSG00000069535/ENSG00000164326/ENSG00000154188/ENSG00000171522/ENSG00000117152/ENSG00000176720/ENSG00000164129/ENSG00000103154/ENSG00000153246/ENSG00000153823/ENSG00000176076/ENSG00000162951/ENSG00000156675/ENSG00000100292…
GO:0009617	GO:0009617	response to bacterium	72	0.466957	1.81499	0.000741211	0.0157901	0.0128105	826	tags=54%, list=27%, signal=41%	ENSG00000162645/ENSG00000006128/ENSG00000170542/ENSG00000153029/ENSG00000128564/ENSG00000167207/ENSG00000180176/ENSG00000147465/ENSG00000070193/ENSG00000163251/ENSG00000169403/ENSG00000162551/ENSG00000069535/ENSG00000124875/ENSG00000010932/ENSG00000108691/ENSG00000131979/ENSG00000171522/ENSG00000138772/ENSG00000120217/ENSG00000134326/ENSG00000113494/ENSG00000106366/ENSG00000013725/ENSG00000159674…
GO:0051961	GO:0051961	negative regulation of nervous system development	67	0.47132	1.81444	0.00138711	0.0231697	0.0187975	114	tags=16%, list=4%, signal=16%	ENSG00000148704/ENSG00000144355/ENSG00000016082/ENSG00000115844/ENSG00000138083/ENSG00000138136/ENSG00000205927/ENSG00000163623/ENSG00000151615/ENSG00000118785/ENSG00000004468
GO:0048598	GO:0048598	embryonic morphogenesis	104	0.447075	1.81401	0.000102785	0.00604497	0.00490426	703	tags=41%, list=23%, signal=33%	ENSG00000217236/ENSG00000105880/ENSG00000006377/ENSG00000115844/ENSG00000138083/ENSG00000138136/ENSG00000125618/ENSG00000075891/ENSG00000105991/ENSG00000179348/ENSG00000168505/ENSG00000122691/ENSG00000175707/ENSG00000180176/ENSG00000077092/ENSG00000144810/ENSG00000070193/ENSG00000162998/ENSG00000165731/ENSG00000143869/ENSG00000158955/ENSG00000196878/ENSG00000134817/ENSG00000163251/ENSG00000184564…
GO:0051050	GO:0051050	positive regulation of transport	120	0.441846	1.81299	0.000102062	0.00604497	0.00490426	923	tags=50%, list=30%, signal=37%	ENSG00000146469/ENSG00000016082/ENSG00000109943/ENSG00000147571/ENSG00000006128/ENSG00000163623/ENSG00000179348/ENSG00000151615/ENSG00000118785/ENSG00000004468/ENSG00000169252/ENSG00000184709/ENSG00000110975/ENSG00000106483/ENSG00000185149/ENSG00000135046/ENSG00000122679/ENSG00000119714/ENSG00000134817/ENSG00000163251/ENSG00000169403/ENSG00000102466/ENSG00000164326/ENSG00000108691/ENSG00000154188…
GO:0009719	GO:0009719	response to endogenous stimulus	283	0.419206	1.80755	0.00010015	0.00604497	0.00490426	813	tags=42%, list=26%, signal=34%	ENSG00000105880/ENSG00000144355/ENSG00000016082/ENSG00000157005/ENSG00000125618/ENSG00000179388/ENSG00000143171/ENSG00000075891/ENSG00000147571/ENSG00000006128/ENSG00000148680/ENSG00000123342/ENSG00000163623/ENSG00000170542/ENSG00000151615/ENSG00000167941/ENSG00000118785/ENSG00000132329/ENSG00000004468/ENSG00000171094/ENSG00000169252/ENSG00000184984/ENSG00000132437/ENSG00000139567/ENSG00000174576…
GO:0048705	GO:0048705	skeletal system morphogenesis	35	0.521203	1.80428	0.00403226	0.0466058	0.0378111	427	tags=40%, list=14%, signal=35%	ENSG00000105880/ENSG00000115844/ENSG00000105991/ENSG00000122691/ENSG00000106483/ENSG00000163273/ENSG00000077092/ENSG00000158955/ENSG00000111341/ENSG00000162551/ENSG00000164853/ENSG00000145423/ENSG00000116132/ENSG00000087245
GO:0019221	GO:0019221	cytokine-mediated signaling pathway	86	0.45328	1.79704	0.000418892	0.0116238	0.00943034	881	tags=55%, list=28%, signal=40%	ENSG00000162645/ENSG00000117228/ENSG00000169627/ENSG00000185885/ENSG00000122691/ENSG00000119917/ENSG00000164692/ENSG00000135046/ENSG00000167207/ENSG00000145623/ENSG00000179344/ENSG00000204287/ENSG00000169403/ENSG00000008517/ENSG00000124875/ENSG00000240065/ENSG00000108691/ENSG00000154188/ENSG00000119922/ENSG00000087245/ENSG00000077238/ENSG00000185201/ENSG00000026103/ENSG00000184371/ENSG00000113494…
GO:0048592	GO:0048592	eye morphogenesis	37	0.509572	1.789	0.00411994	0.0467053	0.0378918	662	tags=54%, list=21%, signal=43%	ENSG00000138083/ENSG00000075891/ENSG00000122691/ENSG00000171812/ENSG00000168267/ENSG00000180176/ENSG00000077092/ENSG00000144810/ENSG00000143995/ENSG00000163251/ENSG00000116745/ENSG00000151090/ENSG00000157890/ENSG00000121068/ENSG00000146950/ENSG00000117707/ENSG00000204262/ENSG00000105894/ENSG00000148053/ENSG00000140807
GO:0010817	GO:0010817	regulation of hormone levels	81	0.453654	1.78859	0.000836558	0.0162048	0.0131469	317	tags=23%, list=10%, signal=22%	ENSG00000146469/ENSG00000016082/ENSG00000125618/ENSG00000139155/ENSG00000165092/ENSG00000147571/ENSG00000006128/ENSG00000163623/ENSG00000119973/ENSG00000118785/ENSG00000004468/ENSG00000123104/ENSG00000128564/ENSG00000135046/ENSG00000138061/ENSG00000147465/ENSG00000119714/ENSG00000196549/ENSG00000104324
GO:0009605	GO:0009605	response to external stimulus	375	0.40975	1.78713	0.00010002	0.00604497	0.00490426	793	tags=42%, list=26%, signal=35%	ENSG00000148704/ENSG00000105880/ENSG00000016082/ENSG00000157005/ENSG00000039537/ENSG00000162645/ENSG00000179388/ENSG00000075891/ENSG00000109943/ENSG00000077498/ENSG00000130751/ENSG00000117228/ENSG00000006128/ENSG00000163377/ENSG00000100342/ENSG00000134343/ENSG00000134954/ENSG00000168505/ENSG00000170542/ENSG00000151615/ENSG00000117226/ENSG00000167941/ENSG00000137699/ENSG00000183439/ENSG00000118785…
GO:0001763	GO:0001763	morphogenesis of a branching structure	47	0.490398	1.78505	0.00377652	0.0448804	0.0364113	703	tags=49%, list=23%, signal=38%	ENSG00000115844/ENSG00000125618/ENSG00000075891/ENSG00000168505/ENSG00000145536/ENSG00000141449/ENSG00000070193/ENSG00000143869/ENSG00000158955/ENSG00000041982/ENSG00000205213/ENSG00000163251/ENSG00000113578/ENSG00000145423/ENSG00000184371/ENSG00000162552/ENSG00000074527/ENSG00000184557/ENSG00000117707/ENSG00000151617/ENSG00000103811/ENSG00000166145/ENSG00000185920
GO:0060322	GO:0060322	head development	184	0.418716	1.77322	0.000100634	0.00604497	0.00490426	507	tags=29%, list=16%, signal=26%	ENSG00000148704/ENSG00000105880/ENSG00000006377/ENSG00000144355/ENSG00000016082/ENSG00000115844/ENSG00000138083/ENSG00000101438/ENSG00000075891/ENSG00000180613/ENSG00000205927/ENSG00000106852/ENSG00000169840/ENSG00000147571/ENSG00000134954/ENSG00000179348/ENSG00000168505/ENSG00000171094/ENSG00000154146/ENSG00000164900/ENSG00000167081/ENSG00000139874/ENSG00000122585/ENSG00000158748/ENSG00000178568…
GO:0014070	GO:0014070	response to organic cyclic compound	162	0.422131	1.77263	0.000201491	0.0082369	0.00668257	719	tags=39%, list=23%, signal=32%	ENSG00000016082/ENSG00000157005/ENSG00000143171/ENSG00000077498/ENSG00000147571/ENSG00000006128/ENSG00000148680/ENSG00000123342/ENSG00000134954/ENSG00000151615/ENSG00000118785/ENSG00000004468/ENSG00000171094/ENSG00000184984/ENSG00000174576/ENSG00000196482/ENSG00000196639/ENSG00000123104/ENSG00000135312/ENSG00000139874/ENSG00000158748/ENSG00000128564/ENSG00000135046/ENSG00000122679/ENSG00000138061…
GO:0071495	GO:0071495	cellular response to endogenous stimulus	249	0.412884	1.7719	0.000200521	0.0082369	0.00668257	813	tags=41%, list=26%, signal=33%	ENSG00000105880/ENSG00000144355/ENSG00000016082/ENSG00000157005/ENSG00000125618/ENSG00000179388/ENSG00000143171/ENSG00000075891/ENSG00000147571/ENSG00000006128/ENSG00000148680/ENSG00000163623/ENSG00000170542/ENSG00000151615/ENSG00000167941/ENSG00000132329/ENSG00000171094/ENSG00000169252/ENSG00000184984/ENSG00000132437/ENSG00000139567/ENSG00000174576/ENSG00000196482/ENSG00000196639/ENSG00000106483…
GO:0007420	GO:0007420	brain development	177	0.417751	1.76526	0.000100675	0.00604497	0.00490426	507	tags=29%, list=16%, signal=26%	ENSG00000148704/ENSG00000105880/ENSG00000144355/ENSG00000016082/ENSG00000115844/ENSG00000138083/ENSG00000101438/ENSG00000075891/ENSG00000180613/ENSG00000205927/ENSG00000106852/ENSG00000169840/ENSG00000147571/ENSG00000134954/ENSG00000179348/ENSG00000168505/ENSG00000171094/ENSG00000154146/ENSG00000164900/ENSG00000167081/ENSG00000139874/ENSG00000122585/ENSG00000158748/ENSG00000178568/ENSG00000168267…
GO:0048609	GO:0048609	multicellular organismal reproductive process	95	0.437859	1.76437	0.000828586	0.0162048	0.0131469	661	tags=35%, list=21%, signal=28%	ENSG00000146469/ENSG00000174948/ENSG00000188488/ENSG00000130751/ENSG00000006128/ENSG00000123342/ENSG00000134954/ENSG00000151615/ENSG00000145536/ENSG00000118785/ENSG00000139874/ENSG00000163273/ENSG00000143194/ENSG00000163421/ENSG00000180176/ENSG00000164972/ENSG00000205213/ENSG00000169403/ENSG00000077327/ENSG00000185551/ENSG00000077238/ENSG00000164129/ENSG00000151090/ENSG00000159713/ENSG00000162552…
GO:0006952	GO:0006952	defense response	185	0.416662	1.76161	0.000100786	0.00604497	0.00490426	783	tags=44%, list=25%, signal=35%	ENSG00000016082/ENSG00000039537/ENSG00000162645/ENSG00000109943/ENSG00000117228/ENSG00000147571/ENSG00000006128/ENSG00000100342/ENSG00000134954/ENSG00000170542/ENSG00000117226/ENSG00000137699/ENSG00000183439/ENSG00000118785/ENSG00000169432/ENSG00000185885/ENSG00000196639/ENSG00000072182/ENSG00000185149/ENSG00000119917/ENSG00000153029/ENSG00000128564/ENSG00000171885/ENSG00000135046/ENSG00000163421…
GO:0019932	GO:0019932	second-messenger-mediated signaling	82	0.445194	1.75554	0.00167102	0.0258535	0.0209748	777	tags=41%, list=25%, signal=32%	ENSG00000146469/ENSG00000117228/ENSG00000147571/ENSG00000132329/ENSG00000169252/ENSG00000196639/ENSG00000123104/ENSG00000185149/ENSG00000163273/ENSG00000122679/ENSG00000171408/ENSG00000146360/ENSG00000205213/ENSG00000134817/ENSG00000064989/ENSG00000172348/ENSG00000087494/ENSG00000171873/ENSG00000171522/ENSG00000155897/ENSG00000176406/ENSG00000143153/ENSG00000170624/ENSG00000184845/ENSG00000138735…
GO:0003008	GO:0003008	system process	329	0.404032	1.75043	0.00010004	0.00604497	0.00490426	790	tags=41%, list=25%, signal=34%	ENSG00000146469/ENSG00000138083/ENSG00000168081/ENSG00000075891/ENSG00000180613/ENSG00000077498/ENSG00000130751/ENSG00000147571/ENSG00000147434/ENSG00000105991/ENSG00000006128/ENSG00000163377/ENSG00000101327/ENSG00000148680/ENSG00000151615/ENSG00000145536/ENSG00000004468/ENSG00000154146/ENSG00000169252/ENSG00000184984/ENSG00000169432/ENSG00000164530/ENSG00000139567/ENSG00000174576/ENSG00000110975…
GO:0009790	GO:0009790	embryo development	175	0.413691	1.74696	0.000403023	0.0116238	0.00943034	666	tags=34%, list=21%, signal=29%	ENSG00000217236/ENSG00000105880/ENSG00000006377/ENSG00000144355/ENSG00000016082/ENSG00000115844/ENSG00000138083/ENSG00000039537/ENSG00000138136/ENSG00000125618/ENSG00000075891/ENSG00000187140/ENSG00000105991/ENSG00000115665/ENSG00000179348/ENSG00000168505/ENSG00000139567/ENSG00000122691/ENSG00000175707/ENSG00000153233/ENSG00000167081/ENSG00000178568/ENSG00000196569/ENSG00000168772/ENSG00000180176…
GO:0051241	GO:0051241	negative regulation of multicellular organismal process	194	0.410715	1.74688	0.000100573	0.00604497	0.00490426	778	tags=40%, list=25%, signal=32%	ENSG00000148704/ENSG00000144355/ENSG00000016082/ENSG00000115844/ENSG00000138083/ENSG00000174948/ENSG00000138136/ENSG00000125618/ENSG00000075891/ENSG00000205927/ENSG00000165092/ENSG00000117228/ENSG00000147571/ENSG00000006128/ENSG00000130208/ENSG00000163623/ENSG00000179348/ENSG00000151615/ENSG00000167941/ENSG00000118785/ENSG00000004468/ENSG00000169252/ENSG00000164530/ENSG00000139567/ENSG00000140873…
GO:0099537	GO:0099537	trans-synaptic signaling	203	0.411729	1.74527	0.000100472	0.00604497	0.00490426	826	tags=44%, list=27%, signal=34%	ENSG00000157005/ENSG00000136750/ENSG00000101438/ENSG00000179388/ENSG00000168081/ENSG00000147571/ENSG00000147434/ENSG00000006128/ENSG00000101327/ENSG00000148680/ENSG00000115665/ENSG00000004468/ENSG00000154146/ENSG00000169252/ENSG00000184984/ENSG00000165970/ENSG00000174576/ENSG00000110975/ENSG00000196639/ENSG00000185149/ENSG00000101958/ENSG00000124493/ENSG00000135312/ENSG00000122585/ENSG00000158748…
GO:0042127	GO:0042127	regulation of cell population proliferation	282	0.402067	1.73789	0.00010011	0.00604497	0.00490426	778	tags=38%, list=25%, signal=31%	ENSG00000146469/ENSG00000148704/ENSG00000105880/ENSG00000006377/ENSG00000016082/ENSG00000138083/ENSG00000157005/ENSG00000138136/ENSG00000179388/ENSG00000075891/ENSG00000109943/ENSG00000147571/ENSG00000006128/ENSG00000133321/ENSG00000134954/ENSG00000179348/ENSG00000186897/ENSG00000163235/ENSG00000004468/ENSG00000171094/ENSG00000139567/ENSG00000135625/ENSG00000185885/ENSG00000122691/ENSG00000175707…
GO:0007610	GO:0007610	behavior	148	0.416981	1.73788	0.000303275	0.0103133	0.00836713	820	tags=42%, list=26%, signal=32%	ENSG00000146469/ENSG00000187821/ENSG00000138083/ENSG00000130751/ENSG00000147571/ENSG00000105991/ENSG00000006128/ENSG00000119973/ENSG00000171094/ENSG00000154146/ENSG00000169432/ENSG00000174576/ENSG00000164900/ENSG00000196639/ENSG00000072182/ENSG00000185149/ENSG00000167081/ENSG00000135312/ENSG00000122585/ENSG00000166342/ENSG00000128683/ENSG00000160307/ENSG00000180176/ENSG00000147465/ENSG00000173267…
GO:0007268	GO:0007268	chemical synaptic transmission	202	0.410035	1.73751	0.000100503	0.00604497	0.00490426	826	tags=44%, list=27%, signal=34%	ENSG00000157005/ENSG00000136750/ENSG00000101438/ENSG00000179388/ENSG00000168081/ENSG00000147571/ENSG00000147434/ENSG00000006128/ENSG00000101327/ENSG00000148680/ENSG00000115665/ENSG00000004468/ENSG00000154146/ENSG00000169252/ENSG00000184984/ENSG00000165970/ENSG00000174576/ENSG00000110975/ENSG00000196639/ENSG00000185149/ENSG00000101958/ENSG00000124493/ENSG00000135312/ENSG00000122585/ENSG00000158748…
GO:0098916	GO:0098916	anterograde trans-synaptic signaling	202	0.410035	1.73751	0.000100503	0.00604497	0.00490426	826	tags=44%, list=27%, signal=34%	ENSG00000157005/ENSG00000136750/ENSG00000101438/ENSG00000179388/ENSG00000168081/ENSG00000147571/ENSG00000147434/ENSG00000006128/ENSG00000101327/ENSG00000148680/ENSG00000115665/ENSG00000004468/ENSG00000154146/ENSG00000169252/ENSG00000184984/ENSG00000165970/ENSG00000174576/ENSG00000110975/ENSG00000196639/ENSG00000185149/ENSG00000101958/ENSG00000124493/ENSG00000135312/ENSG00000122585/ENSG00000158748…
GO:0001525	GO:0001525	angiogenesis	111	0.425417	1.73557	0.00082085	0.0162048	0.0131469	843	tags=47%, list=27%, signal=35%	ENSG00000016082/ENSG00000039537/ENSG00000179388/ENSG00000176435/ENSG00000123342/ENSG00000134954/ENSG00000179348/ENSG00000168505/ENSG00000132329/ENSG00000139567/ENSG00000122691/ENSG00000171812/ENSG00000135046/ENSG00000122679/ENSG00000138061/ENSG00000163421/ENSG00000144810/ENSG00000143995/ENSG00000070193/ENSG00000134817/ENSG00000163251/ENSG00000064989/ENSG00000174951/ENSG00000136960/ENSG00000108691…
GO:0032504	GO:0032504	multicellular organism reproduction	96	0.429851	1.73258	0.00113919	0.0201612	0.0163567	661	tags=34%, list=21%, signal=28%	ENSG00000146469/ENSG00000174948/ENSG00000188488/ENSG00000130751/ENSG00000006128/ENSG00000123342/ENSG00000134954/ENSG00000151615/ENSG00000145536/ENSG00000118785/ENSG00000139874/ENSG00000163273/ENSG00000143194/ENSG00000163421/ENSG00000180176/ENSG00000164972/ENSG00000205213/ENSG00000169403/ENSG00000077327/ENSG00000185551/ENSG00000077238/ENSG00000164129/ENSG00000151090/ENSG00000159713/ENSG00000162552…
GO:0051240	GO:0051240	positive regulation of multicellular organismal process	307	0.398066	1.72455	0.00020016	0.0082369	0.00668257	783	tags=40%, list=25%, signal=33%	ENSG00000146469/ENSG00000144355/ENSG00000016082/ENSG00000115844/ENSG00000039537/ENSG00000125618/ENSG00000179388/ENSG00000075891/ENSG00000180613/ENSG00000205927/ENSG00000109943/ENSG00000147571/ENSG00000006128/ENSG00000163623/ENSG00000133321/ENSG00000134954/ENSG00000179348/ENSG00000144550/ENSG00000151615/ENSG00000118785/ENSG00000004468/ENSG00000171094/ENSG00000169252/ENSG00000139567/ENSG00000185885…
GO:0099536	GO:0099536	synaptic signaling	207	0.404759	1.7161	0.000100472	0.00604497	0.00490426	859	tags=44%, list=28%, signal=34%	ENSG00000157005/ENSG00000136750/ENSG00000101438/ENSG00000179388/ENSG00000168081/ENSG00000147571/ENSG00000147434/ENSG00000006128/ENSG00000101327/ENSG00000148680/ENSG00000115665/ENSG00000004468/ENSG00000154146/ENSG00000169252/ENSG00000184984/ENSG00000165970/ENSG00000174576/ENSG00000110975/ENSG00000196639/ENSG00000185149/ENSG00000101958/ENSG00000124493/ENSG00000135312/ENSG00000122585/ENSG00000158748…
GO:0007417	GO:0007417	central nervous system development	232	0.399013	1.7092	0.000100321	0.00604497	0.00490426	457	tags=25%, list=15%, signal=23%	ENSG00000148704/ENSG00000105880/ENSG00000144355/ENSG00000016082/ENSG00000187821/ENSG00000184221/ENSG00000115844/ENSG00000138083/ENSG00000101438/ENSG00000138136/ENSG00000125618/ENSG00000075891/ENSG00000180613/ENSG00000205927/ENSG00000106852/ENSG00000130751/ENSG00000145681/ENSG00000169840/ENSG00000147571/ENSG00000163623/ENSG00000134954/ENSG00000179348/ENSG00000168505/ENSG00000171094/ENSG00000154146…
GO:0048514	GO:0048514	blood vessel morphogenesis	131	0.413007	1.70816	0.000407166	0.0116238	0.00943034	843	tags=47%, list=27%, signal=35%	ENSG00000016082/ENSG00000039537/ENSG00000179388/ENSG00000105991/ENSG00000176435/ENSG00000123342/ENSG00000134954/ENSG00000179348/ENSG00000168505/ENSG00000132329/ENSG00000139567/ENSG00000122691/ENSG00000171812/ENSG00000135046/ENSG00000122679/ENSG00000138061/ENSG00000163421/ENSG00000144810/ENSG00000143995/ENSG00000070193/ENSG00000134817/ENSG00000163251/ENSG00000064989/ENSG00000174951/ENSG00000136960…
GO:0070848	GO:0070848	response to growth factor	124	0.413426	1.69981	0.000815245	0.0162048	0.0131469	803	tags=43%, list=26%, signal=33%	ENSG00000105880/ENSG00000144355/ENSG00000179388/ENSG00000075891/ENSG00000006128/ENSG00000167941/ENSG00000132437/ENSG00000139567/ENSG00000122691/ENSG00000106483/ENSG00000133116/ENSG00000164692/ENSG00000178568/ENSG00000135046/ENSG00000011201/ENSG00000180176/ENSG00000147465/ENSG00000070193/ENSG00000143869/ENSG00000041982/ENSG00000170419/ENSG00000077943/ENSG00000108691/ENSG00000113578/ENSG00000145423…
GO:0035239	GO:0035239	tube morphogenesis	180	0.400766	1.69297	0.000100735	0.00604497	0.00490426	707	tags=39%, list=23%, signal=32%	ENSG00000016082/ENSG00000039537/ENSG00000138136/ENSG00000125618/ENSG00000179388/ENSG00000075891/ENSG00000105991/ENSG00000176435/ENSG00000123342/ENSG00000134954/ENSG00000179348/ENSG00000168505/ENSG00000145536/ENSG00000132329/ENSG00000139567/ENSG00000122691/ENSG00000171812/ENSG00000135046/ENSG00000122679/ENSG00000138061/ENSG00000163421/ENSG00000144810/ENSG00000141449/ENSG00000143995/ENSG00000070193…
GO:0035295	GO:0035295	tube development	209	0.396897	1.69033	0.000100442	0.00604497	0.00490426	719	tags=39%, list=23%, signal=32%	ENSG00000016082/ENSG00000039537/ENSG00000138136/ENSG00000125618/ENSG00000179388/ENSG00000075891/ENSG00000147571/ENSG00000105991/ENSG00000176435/ENSG00000123342/ENSG00000121570/ENSG00000134954/ENSG00000179348/ENSG00000168505/ENSG00000145536/ENSG00000132329/ENSG00000139567/ENSG00000122691/ENSG00000171812/ENSG00000122585/ENSG00000135046/ENSG00000122679/ENSG00000138061/ENSG00000163421/ENSG00000077092…
GO:0008284	GO:0008284	positive regulation of cell population proliferation	170	0.396286	1.67494	0.000403388	0.0116238	0.00943034	777	tags=37%, list=25%, signal=29%	ENSG00000146469/ENSG00000105880/ENSG00000006377/ENSG00000016082/ENSG00000179388/ENSG00000075891/ENSG00000147571/ENSG00000006128/ENSG00000134954/ENSG00000179348/ENSG00000163235/ENSG00000004468/ENSG00000139567/ENSG00000135625/ENSG00000122691/ENSG00000135312/ENSG00000178568/ENSG00000135046/ENSG00000163421/ENSG00000167207/ENSG00000160307/ENSG00000145623/ENSG00000143995/ENSG00000070193/ENSG00000128573…
GO:0071310	GO:0071310	cellular response to organic substance	415	0.383473	1.6747	0.00010001	0.00604497	0.00490426	813	tags=38%, list=26%, signal=33%	ENSG00000105880/ENSG00000144355/ENSG00000016082/ENSG00000157005/ENSG00000125618/ENSG00000162645/ENSG00000179388/ENSG00000143171/ENSG00000075891/ENSG00000117228/ENSG00000147571/ENSG00000006128/ENSG00000148680/ENSG00000163623/ENSG00000169627/ENSG00000170542/ENSG00000151615/ENSG00000117226/ENSG00000167941/ENSG00000118785/ENSG00000132329/ENSG00000171094/ENSG00000169252/ENSG00000184984/ENSG00000132437…
GO:0010033	GO:0010033	response to organic substance	497	0.381227	1.67251	9.999e-05	0.00604497	0.00490426	783	tags=37%, list=25%, signal=33%	ENSG00000105880/ENSG00000144355/ENSG00000016082/ENSG00000157005/ENSG00000125618/ENSG00000162645/ENSG00000179388/ENSG00000143171/ENSG00000075891/ENSG00000077498/ENSG00000117228/ENSG00000147571/ENSG00000006128/ENSG00000148680/ENSG00000123342/ENSG00000163623/ENSG00000169627/ENSG00000134954/ENSG00000179348/ENSG00000170542/ENSG00000151615/ENSG00000117226/ENSG00000167941/ENSG00000118785/ENSG00000132329…
GO:0044703	GO:0044703	multi-organism reproductive process	128	0.401146	1.66101	0.00142712	0.0232497	0.0188624	638	tags=32%, list=21%, signal=27%	ENSG00000146469/ENSG00000174948/ENSG00000168081/ENSG00000188488/ENSG00000147571/ENSG00000006128/ENSG00000123342/ENSG00000134954/ENSG00000119973/ENSG00000151615/ENSG00000145536/ENSG00000118785/ENSG00000004468/ENSG00000069018/ENSG00000139151/ENSG00000139874/ENSG00000163273/ENSG00000128564/ENSG00000143194/ENSG00000163421/ENSG00000180176/ENSG00000164972/ENSG00000205213/ENSG00000169403/ENSG00000087494…
GO:0045596	GO:0045596	negative regulation of cell differentiation	133	0.400444	1.65882	0.00122274	0.0210346	0.0170653	491	tags=27%, list=16%, signal=24%	ENSG00000148704/ENSG00000144355/ENSG00000016082/ENSG00000115844/ENSG00000138083/ENSG00000138136/ENSG00000205927/ENSG00000117228/ENSG00000163623/ENSG00000179348/ENSG00000186897/ENSG00000151615/ENSG00000118785/ENSG00000004468/ENSG00000164530/ENSG00000139567/ENSG00000122691/ENSG00000145824/ENSG00000163273/ENSG00000178568/ENSG00000135046/ENSG00000160307/ENSG00000077092/ENSG00000143995/ENSG00000070193…
GO:0008283	GO:0008283	cell population proliferation	326	0.381189	1.65686	0.00010004	0.00604497	0.00490426	783	tags=36%, list=25%, signal=30%	ENSG00000146469/ENSG00000148704/ENSG00000105880/ENSG00000006377/ENSG00000016082/ENSG00000138083/ENSG00000157005/ENSG00000138136/ENSG00000179388/ENSG00000075891/ENSG00000109943/ENSG00000077498/ENSG00000147571/ENSG00000006128/ENSG00000163623/ENSG00000133321/ENSG00000134954/ENSG00000179348/ENSG00000186897/ENSG00000168505/ENSG00000163235/ENSG00000004468/ENSG00000171094/ENSG00000139567/ENSG00000135625…
GO:0071363	GO:0071363	cellular response to growth factor stimulus	118	0.404448	1.65642	0.00204082	0.0295318	0.0239591	803	tags=42%, list=26%, signal=32%	ENSG00000105880/ENSG00000144355/ENSG00000179388/ENSG00000075891/ENSG00000006128/ENSG00000167941/ENSG00000132437/ENSG00000139567/ENSG00000122691/ENSG00000106483/ENSG00000133116/ENSG00000164692/ENSG00000178568/ENSG00000135046/ENSG00000011201/ENSG00000180176/ENSG00000147465/ENSG00000070193/ENSG00000143869/ENSG00000170419/ENSG00000077943/ENSG00000108691/ENSG00000113578/ENSG00000145423/ENSG00000082781…
GO:0071407	GO:0071407	cellular response to organic cyclic compound	104	0.408263	1.64989	0.00391067	0.0460299	0.0373439	433	tags=30%, list=14%, signal=27%	ENSG00000016082/ENSG00000143171/ENSG00000147571/ENSG00000148680/ENSG00000151615/ENSG00000118785/ENSG00000171094/ENSG00000184984/ENSG00000174576/ENSG00000196482/ENSG00000196639/ENSG00000123104/ENSG00000135312/ENSG00000139874/ENSG00000158748/ENSG00000135046/ENSG00000122679/ENSG00000138061/ENSG00000167207/ENSG00000147465/ENSG00000041982/ENSG00000169403/ENSG00000162551/ENSG00000119715/ENSG00000184584…
GO:0007267	GO:0007267	cell-cell signaling	356	0.378258	1.64012	0.00010002	0.00604497	0.00490426	851	tags=39%, list=27%, signal=32%	ENSG00000146469/ENSG00000105880/ENSG00000016082/ENSG00000138083/ENSG00000157005/ENSG00000136750/ENSG00000101438/ENSG00000125618/ENSG00000179388/ENSG00000168081/ENSG00000109943/ENSG00000147571/ENSG00000147434/ENSG00000006128/ENSG00000101327/ENSG00000148680/ENSG00000163623/ENSG00000115665/ENSG00000167941/ENSG00000118785/ENSG00000004468/ENSG00000154146/ENSG00000169252/ENSG00000184984/ENSG00000165970…
GO:0009888	GO:0009888	tissue development	330	0.376776	1.63652	0.00010001	0.00604497	0.00490426	670	tags=33%, list=22%, signal=29%	ENSG00000148704/ENSG00000105880/ENSG00000006377/ENSG00000016082/ENSG00000182447/ENSG00000115844/ENSG00000138083/ENSG00000138136/ENSG00000125618/ENSG00000075891/ENSG00000163623/ENSG00000133321/ENSG00000121570/ENSG00000168505/ENSG00000151615/ENSG00000145536/ENSG00000118785/ENSG00000169252/ENSG00000164530/ENSG00000139567/ENSG00000122691/ENSG00000175707/ENSG00000106483/ENSG00000133116/ENSG00000122585…
GO:0002684	GO:0002684	positive regulation of immune system process	103	0.401991	1.62908	0.00268262	0.0352901	0.0286308	931	tags=50%, list=30%, signal=36%	ENSG00000039537/ENSG00000179388/ENSG00000109943/ENSG00000117228/ENSG00000006128/ENSG00000134954/ENSG00000179348/ENSG00000151615/ENSG00000004468/ENSG00000153029/ENSG00000145824/ENSG00000135046/ENSG00000167207/ENSG00000179344/ENSG00000204287/ENSG00000070193/ENSG00000205277/ENSG00000119714/ENSG00000175899/ENSG00000163251/ENSG00000169403/ENSG00000240065/ENSG00000184584/ENSG00000108691/ENSG00000099866…
GO:0006955	GO:0006955	immune response	202	0.383037	1.62839	0.000301629	0.0103133	0.00836713	780	tags=41%, list=25%, signal=33%	ENSG00000039537/ENSG00000162645/ENSG00000109943/ENSG00000117228/ENSG00000100342/ENSG00000134954/ENSG00000179348/ENSG00000170542/ENSG00000117226/ENSG00000137699/ENSG00000183439/ENSG00000004468/ENSG00000185885/ENSG00000119917/ENSG00000153029/ENSG00000145824/ENSG00000171885/ENSG00000164692/ENSG00000135046/ENSG00000167207/ENSG00000160307/ENSG00000179344/ENSG00000204287/ENSG00000147465/ENSG00000205277…
GO:0001568	GO:0001568	blood vessel development	148	0.389712	1.6262	0.00101245	0.0187266	0.0151928	808	tags=43%, list=26%, signal=34%	ENSG00000016082/ENSG00000039537/ENSG00000179388/ENSG00000105991/ENSG00000176435/ENSG00000123342/ENSG00000134954/ENSG00000179348/ENSG00000168505/ENSG00000132329/ENSG00000139567/ENSG00000122691/ENSG00000171812/ENSG00000164692/ENSG00000135046/ENSG00000122679/ENSG00000138061/ENSG00000163421/ENSG00000144810/ENSG00000143995/ENSG00000070193/ENSG00000134817/ENSG00000163251/ENSG00000064989/ENSG00000174951…
GO:0032870	GO:0032870	cellular response to hormone stimulus	105	0.401568	1.62318	0.00443619	0.0493333	0.0400239	756	tags=37%, list=24%, signal=29%	ENSG00000016082/ENSG00000157005/ENSG00000125618/ENSG00000143171/ENSG00000147571/ENSG00000163623/ENSG00000170542/ENSG00000151615/ENSG00000167941/ENSG00000132329/ENSG00000174576/ENSG00000196482/ENSG00000133116/ENSG00000139874/ENSG00000135046/ENSG00000122679/ENSG00000077092/ENSG00000147465/ENSG00000041982/ENSG00000205213/ENSG00000119715/ENSG00000171522/ENSG00000116745/ENSG00000155897/ENSG00000151090…
GO:0010628	GO:0010628	positive regulation of gene expression	325	0.371442	1.61304	0.00010005	0.00604497	0.00490426	503	tags=26%, list=16%, signal=24%	ENSG00000146469/ENSG00000105880/ENSG00000144355/ENSG00000016082/ENSG00000187821/ENSG00000138083/ENSG00000125618/ENSG00000143171/ENSG00000075891/ENSG00000109943/ENSG00000205922/ENSG00000187140/ENSG00000169840/ENSG00000147571/ENSG00000105991/ENSG00000163623/ENSG00000134954/ENSG00000179348/ENSG00000168505/ENSG00000170542/ENSG00000151615/ENSG00000167941/ENSG00000118785/ENSG00000004468/ENSG00000169252…
GO:0048646	GO:0048646	anatomical structure formation involved in morphogenesis	208	0.378027	1.61027	0.000502563	0.0126154	0.0102348	772	tags=38%, list=25%, signal=31%	ENSG00000105880/ENSG00000006377/ENSG00000016082/ENSG00000039537/ENSG00000125618/ENSG00000179388/ENSG00000075891/ENSG00000105991/ENSG00000176435/ENSG00000123342/ENSG00000134954/ENSG00000179348/ENSG00000168505/ENSG00000132329/ENSG00000139567/ENSG00000122691/ENSG00000171812/ENSG00000159251/ENSG00000135046/ENSG00000122679/ENSG00000138061/ENSG00000168267/ENSG00000163421/ENSG00000144810/ENSG00000143995…
GO:0051704	GO:0051704	multi-organism process	134	0.387474	1.61022	0.00315137	0.0391886	0.0317936	773	tags=36%, list=25%, signal=28%	ENSG00000146469/ENSG00000174948/ENSG00000168081/ENSG00000188488/ENSG00000147571/ENSG00000006128/ENSG00000123342/ENSG00000134954/ENSG00000119973/ENSG00000151615/ENSG00000145536/ENSG00000118785/ENSG00000004468/ENSG00000069018/ENSG00000139151/ENSG00000139874/ENSG00000163273/ENSG00000128564/ENSG00000143194/ENSG00000163421/ENSG00000180176/ENSG00000164972/ENSG00000205213/ENSG00000169403/ENSG00000087494…
GO:0032940	GO:0032940	secretion by cell	211	0.377291	1.60638	0.000702952	0.0155789	0.0126391	936	tags=42%, list=30%, signal=31%	ENSG00000146469/ENSG00000016082/ENSG00000136750/ENSG00000101438/ENSG00000125618/ENSG00000109943/ENSG00000147571/ENSG00000147434/ENSG00000006128/ENSG00000163623/ENSG00000115665/ENSG00000179348/ENSG00000138722/ENSG00000118785/ENSG00000004468/ENSG00000110975/ENSG00000123104/ENSG00000185149/ENSG00000124493/ENSG00000135312/ENSG00000128564/ENSG00000135046/ENSG00000128683/ENSG00000167207/ENSG00000196277…
GO:0140352	GO:0140352	export from cell	222	0.375159	1.60119	0.000601805	0.0140994	0.0114388	936	tags=41%, list=30%, signal=31%	ENSG00000146469/ENSG00000016082/ENSG00000136750/ENSG00000101438/ENSG00000125618/ENSG00000109943/ENSG00000147571/ENSG00000147434/ENSG00000006128/ENSG00000163623/ENSG00000115665/ENSG00000179348/ENSG00000138722/ENSG00000118785/ENSG00000004468/ENSG00000110975/ENSG00000123104/ENSG00000185149/ENSG00000124493/ENSG00000135312/ENSG00000128564/ENSG00000135046/ENSG00000128683/ENSG00000167207/ENSG00000196277…
GO:0046903	GO:0046903	secretion	235	0.370814	1.58595	0.000400962	0.0116238	0.00943034	936	tags=42%, list=30%, signal=32%	ENSG00000146469/ENSG00000016082/ENSG00000136750/ENSG00000101438/ENSG00000125618/ENSG00000109943/ENSG00000147571/ENSG00000147434/ENSG00000006128/ENSG00000163623/ENSG00000115665/ENSG00000179348/ENSG00000138722/ENSG00000118785/ENSG00000004468/ENSG00000184984/ENSG00000110975/ENSG00000123104/ENSG00000185149/ENSG00000124493/ENSG00000135312/ENSG00000128564/ENSG00000178568/ENSG00000135046/ENSG00000128683…
GO:0045944	GO:0045944	positive regulation of transcription by RNA polymerase II	198	0.372006	1.58149	0.00110553	0.0198511	0.0161051	495	tags=25%, list=16%, signal=22%	ENSG00000105880/ENSG00000144355/ENSG00000016082/ENSG00000187821/ENSG00000138083/ENSG00000125618/ENSG00000143171/ENSG00000075891/ENSG00000205922/ENSG00000187140/ENSG00000169840/ENSG00000105991/ENSG00000163623/ENSG00000134954/ENSG00000179348/ENSG00000168505/ENSG00000151615/ENSG00000169252/ENSG00000139567/ENSG00000174576/ENSG00000164330/ENSG00000135625/ENSG00000164900/ENSG00000122691/ENSG00000196482…
GO:0044057	GO:0044057	regulation of system process	129	0.383749	1.5812	0.00447883	0.0493333	0.0400239	512	tags=27%, list=16%, signal=24%	ENSG00000146469/ENSG00000180613/ENSG00000147571/ENSG00000006128/ENSG00000163377/ENSG00000004468/ENSG00000169252/ENSG00000164530/ENSG00000196639/ENSG00000123104/ENSG00000185149/ENSG00000167081/ENSG00000163273/ENSG00000166342/ENSG00000163421/ENSG00000160307/ENSG00000180176/ENSG00000069431/ENSG00000070193/ENSG00000108684/ENSG00000169403/ENSG00000064989/ENSG00000171873/ENSG00000184408/ENSG00000164326…
GO:0045893	GO:0045893	positive regulation of transcription, DNA-templated	240	0.366136	1.5721	0.000501102	0.0126154	0.0102348	495	tags=25%, list=16%, signal=23%	ENSG00000105880/ENSG00000144355/ENSG00000016082/ENSG00000187821/ENSG00000138083/ENSG00000125618/ENSG00000143171/ENSG00000075891/ENSG00000205922/ENSG00000187140/ENSG00000169840/ENSG00000105991/ENSG00000163623/ENSG00000134954/ENSG00000179348/ENSG00000168505/ENSG00000151615/ENSG00000167941/ENSG00000118785/ENSG00000004468/ENSG00000169252/ENSG00000139567/ENSG00000174576/ENSG00000164330/ENSG00000135625…
GO:0060548	GO:0060548	negative regulation of cell death	146	0.375358	1.56678	0.00405433	0.0466058	0.0378111	670	tags=28%, list=22%, signal=23%	ENSG00000146469/ENSG00000144355/ENSG00000016082/ENSG00000125618/ENSG00000179388/ENSG00000075891/ENSG00000147571/ENSG00000179348/ENSG00000170542/ENSG00000004468/ENSG00000122691/ENSG00000119917/ENSG00000143194/ENSG00000159251/ENSG00000135046/ENSG00000162877/ENSG00000163421/ENSG00000167207/ENSG00000077092/ENSG00000147465/ENSG00000070193/ENSG00000108684/ENSG00000108691/ENSG00000145423/ENSG00000154188…
GO:0007155	GO:0007155	cell adhesion	250	0.364406	1.56361	0.000801684	0.0162048	0.0131469	871	tags=44%, list=28%, signal=34%	ENSG00000179388/ENSG00000109943/ENSG00000145681/ENSG00000117228/ENSG00000198759/ENSG00000183090/ENSG00000134954/ENSG00000137699/ENSG00000138722/ENSG00000118785/ENSG00000152583/ENSG00000187955/ENSG00000139567/ENSG00000140873/ENSG00000171812/ENSG00000149972/ENSG00000185149/ENSG00000145934/ENSG00000135046/ENSG00000011201/ENSG00000138061/ENSG00000196569/ENSG00000167207/ENSG00000144810/ENSG00000144339…
GO:1901700	GO:1901700	response to oxygen-containing compound	280	0.361744	1.56181	0.00010014	0.00604497	0.00490426	719	tags=35%, list=23%, signal=29%	ENSG00000157005/ENSG00000143171/ENSG00000075891/ENSG00000077498/ENSG00000147571/ENSG00000006128/ENSG00000148680/ENSG00000123342/ENSG00000163623/ENSG00000134954/ENSG00000109610/ENSG00000151615/ENSG00000118785/ENSG00000004468/ENSG00000171094/ENSG00000169252/ENSG00000184984/ENSG00000174576/ENSG00000196639/ENSG00000123104/ENSG00000133116/ENSG00000101958/ENSG00000135312/ENSG00000139874/ENSG00000158748…
GO:0072359	GO:0072359	circulatory system development	216	0.365915	1.55959	0.000702741	0.0155789	0.0126391	808	tags=39%, list=26%, signal=31%	ENSG00000016082/ENSG00000039537/ENSG00000138136/ENSG00000125618/ENSG00000179388/ENSG00000113430/ENSG00000105991/ENSG00000176435/ENSG00000123342/ENSG00000134954/ENSG00000179348/ENSG00000168505/ENSG00000151615/ENSG00000132329/ENSG00000164530/ENSG00000139567/ENSG00000122691/ENSG00000171812/ENSG00000185149/ENSG00000164692/ENSG00000178568/ENSG00000159251/ENSG00000135046/ENSG00000122679/ENSG00000138061…
GO:0034097	GO:0034097	response to cytokine	150	0.373945	1.55746	0.00303613	0.038742	0.0314312	881	tags=43%, list=28%, signal=32%	ENSG00000162645/ENSG00000117228/ENSG00000163623/ENSG00000169627/ENSG00000134954/ENSG00000151615/ENSG00000117226/ENSG00000004468/ENSG00000185885/ENSG00000122691/ENSG00000119917/ENSG00000139874/ENSG00000171885/ENSG00000164692/ENSG00000135046/ENSG00000167207/ENSG00000145623/ENSG00000179344/ENSG00000204287/ENSG00000147465/ENSG00000169403/ENSG00000196549/ENSG00000008517/ENSG00000124875/ENSG00000240065…
GO:0022610	GO:0022610	biological adhesion	251	0.362791	1.55698	0.000801684	0.0162048	0.0131469	871	tags=43%, list=28%, signal=34%	ENSG00000179388/ENSG00000109943/ENSG00000145681/ENSG00000117228/ENSG00000198759/ENSG00000183090/ENSG00000134954/ENSG00000137699/ENSG00000138722/ENSG00000118785/ENSG00000152583/ENSG00000187955/ENSG00000139567/ENSG00000140873/ENSG00000171812/ENSG00000149972/ENSG00000185149/ENSG00000145934/ENSG00000135046/ENSG00000011201/ENSG00000138061/ENSG00000196569/ENSG00000167207/ENSG00000144810/ENSG00000144339…
GO:0001944	GO:0001944	vasculature development	154	0.371857	1.55442	0.00404531	0.0466058	0.0378111	808	tags=42%, list=26%, signal=32%	ENSG00000016082/ENSG00000039537/ENSG00000179388/ENSG00000105991/ENSG00000176435/ENSG00000123342/ENSG00000134954/ENSG00000179348/ENSG00000168505/ENSG00000132329/ENSG00000139567/ENSG00000122691/ENSG00000171812/ENSG00000164692/ENSG00000135046/ENSG00000122679/ENSG00000138061/ENSG00000163421/ENSG00000144810/ENSG00000143995/ENSG00000070193/ENSG00000134817/ENSG00000163251/ENSG00000064989/ENSG00000174951…
GO:0006357	GO:0006357	regulation of transcription by RNA polymerase II	356	0.356484	1.54913	0.00020002	0.0082369	0.00668257	495	tags=20%, list=16%, signal=19%	ENSG00000148704/ENSG00000217236/ENSG00000105880/ENSG00000006377/ENSG00000144355/ENSG00000016082/ENSG00000187821/ENSG00000184221/ENSG00000115844/ENSG00000138083/ENSG00000138136/ENSG00000125618/ENSG00000179388/ENSG00000143171/ENSG00000204612/ENSG00000075891/ENSG00000180613/ENSG00000205927/ENSG00000106852/ENSG00000130751/ENSG00000205922/ENSG00000113430/ENSG00000187140/ENSG00000169840/ENSG00000105991…
GO:0070887	GO:0070887	cellular response to chemical stimulus	494	0.352135	1.54523	9.999e-05	0.00604497	0.00490426	813	tags=36%, list=26%, signal=32%	ENSG00000105880/ENSG00000144355/ENSG00000016082/ENSG00000157005/ENSG00000125618/ENSG00000162645/ENSG00000179388/ENSG00000143171/ENSG00000075891/ENSG00000117228/ENSG00000147571/ENSG00000006128/ENSG00000163377/ENSG00000148680/ENSG00000163623/ENSG00000169627/ENSG00000134954/ENSG00000170542/ENSG00000109610/ENSG00000144550/ENSG00000151615/ENSG00000117226/ENSG00000167941/ENSG00000118785/ENSG00000132329…
GO:1902680	GO:1902680	positive regulation of RNA biosynthetic process	246	0.35627	1.53105	0.00140337	0.0231697	0.0187975	495	tags=24%, list=16%, signal=22%	ENSG00000105880/ENSG00000144355/ENSG00000016082/ENSG00000187821/ENSG00000138083/ENSG00000125618/ENSG00000143171/ENSG00000075891/ENSG00000205922/ENSG00000187140/ENSG00000169840/ENSG00000105991/ENSG00000163623/ENSG00000134954/ENSG00000179348/ENSG00000168505/ENSG00000151615/ENSG00000167941/ENSG00000118785/ENSG00000004468/ENSG00000169252/ENSG00000139567/ENSG00000174576/ENSG00000164330/ENSG00000135625…
GO:1903508	GO:1903508	positive regulation of nucleic acid-templated transcription	246	0.35627	1.53105	0.00140337	0.0231697	0.0187975	495	tags=24%, list=16%, signal=22%	ENSG00000105880/ENSG00000144355/ENSG00000016082/ENSG00000187821/ENSG00000138083/ENSG00000125618/ENSG00000143171/ENSG00000075891/ENSG00000205922/ENSG00000187140/ENSG00000169840/ENSG00000105991/ENSG00000163623/ENSG00000134954/ENSG00000179348/ENSG00000168505/ENSG00000151615/ENSG00000167941/ENSG00000118785/ENSG00000004468/ENSG00000169252/ENSG00000139567/ENSG00000174576/ENSG00000164330/ENSG00000135625…
GO:0006366	GO:0006366	transcription by RNA polymerase II	363	0.351194	1.5277	0.00020004	0.0082369	0.00668257	495	tags=20%, list=16%, signal=19%	ENSG00000148704/ENSG00000217236/ENSG00000105880/ENSG00000006377/ENSG00000144355/ENSG00000016082/ENSG00000187821/ENSG00000184221/ENSG00000115844/ENSG00000138083/ENSG00000138136/ENSG00000125618/ENSG00000179388/ENSG00000143171/ENSG00000204612/ENSG00000075891/ENSG00000180613/ENSG00000205927/ENSG00000106852/ENSG00000130751/ENSG00000205922/ENSG00000113430/ENSG00000187140/ENSG00000169840/ENSG00000105991…
GO:0051093	GO:0051093	negative regulation of developmental process	173	0.36174	1.52657	0.00423643	0.0475873	0.0386074	493	tags=24%, list=16%, signal=22%	ENSG00000148704/ENSG00000144355/ENSG00000016082/ENSG00000115844/ENSG00000138083/ENSG00000138136/ENSG00000125618/ENSG00000075891/ENSG00000205927/ENSG00000117228/ENSG00000163623/ENSG00000179348/ENSG00000186897/ENSG00000151615/ENSG00000118785/ENSG00000004468/ENSG00000169252/ENSG00000164530/ENSG00000139567/ENSG00000122691/ENSG00000145824/ENSG00000163273/ENSG00000178568/ENSG00000135046/ENSG00000160307…
GO:0006812	GO:0006812	cation transport	221	0.356073	1.5141	0.00220706	0.0308487	0.0250275	827	tags=38%, list=27%, signal=30%	ENSG00000146469/ENSG00000101438/ENSG00000147571/ENSG00000147434/ENSG00000148482/ENSG00000115665/ENSG00000132329/ENSG00000169252/ENSG00000184984/ENSG00000069018/ENSG00000165970/ENSG00000169432/ENSG00000139151/ENSG00000184709/ENSG00000110975/ENSG00000122691/ENSG00000072182/ENSG00000121361/ENSG00000123104/ENSG00000185149/ENSG00000135312/ENSG00000166342/ENSG00000162877/ENSG00000104361/ENSG00000122679…
GO:0010557	GO:0010557	positive regulation of macromolecule biosynthetic process	269	0.349438	1.50766	0.0015018	0.0241466	0.0195901	592	tags=27%, list=19%, signal=24%	ENSG00000105880/ENSG00000144355/ENSG00000016082/ENSG00000187821/ENSG00000138083/ENSG00000125618/ENSG00000143171/ENSG00000075891/ENSG00000205922/ENSG00000187140/ENSG00000169840/ENSG00000105991/ENSG00000163623/ENSG00000134954/ENSG00000179348/ENSG00000168505/ENSG00000151615/ENSG00000167941/ENSG00000118785/ENSG00000132329/ENSG00000004468/ENSG00000169252/ENSG00000139567/ENSG00000174576/ENSG00000164330…
GO:0051254	GO:0051254	positive regulation of RNA metabolic process	251	0.350265	1.50724	0.00210337	0.030083	0.0244062	495	tags=24%, list=16%, signal=22%	ENSG00000105880/ENSG00000144355/ENSG00000016082/ENSG00000187821/ENSG00000138083/ENSG00000125618/ENSG00000143171/ENSG00000075891/ENSG00000205922/ENSG00000187140/ENSG00000169840/ENSG00000105991/ENSG00000163623/ENSG00000134954/ENSG00000179348/ENSG00000168505/ENSG00000151615/ENSG00000167941/ENSG00000118785/ENSG00000004468/ENSG00000169252/ENSG00000139567/ENSG00000174576/ENSG00000164330/ENSG00000135625…
GO:0031328	GO:0031328	positive regulation of cellular biosynthetic process	280	0.34839	1.50577	0.00120084	0.0209508	0.0169973	592	tags=27%, list=19%, signal=24%	ENSG00000105880/ENSG00000144355/ENSG00000016082/ENSG00000187821/ENSG00000138083/ENSG00000125618/ENSG00000143171/ENSG00000075891/ENSG00000205922/ENSG00000187140/ENSG00000169840/ENSG00000105991/ENSG00000163623/ENSG00000134954/ENSG00000179348/ENSG00000168505/ENSG00000151615/ENSG00000167941/ENSG00000118785/ENSG00000132329/ENSG00000004468/ENSG00000107165/ENSG00000169252/ENSG00000139567/ENSG00000174576…
GO:0051094	GO:0051094	positive regulation of developmental process	262	0.348612	1.49991	0.00190247	0.0282051	0.0228827	780	tags=37%, list=25%, signal=31%	ENSG00000144355/ENSG00000016082/ENSG00000115844/ENSG00000039537/ENSG00000125618/ENSG00000179388/ENSG00000075891/ENSG00000180613/ENSG00000205927/ENSG00000163623/ENSG00000133321/ENSG00000134954/ENSG00000179348/ENSG00000144550/ENSG00000151615/ENSG00000171094/ENSG00000169252/ENSG00000139567/ENSG00000185885/ENSG00000122691/ENSG00000175707/ENSG00000106483/ENSG00000133116/ENSG00000163273/ENSG00000178568…
GO:0042981	GO:0042981	regulation of apoptotic process	201	0.351439	1.49649	0.00422153	0.0475873	0.0386074	699	tags=29%, list=23%, signal=24%	ENSG00000146469/ENSG00000144355/ENSG00000016082/ENSG00000125618/ENSG00000179388/ENSG00000075891/ENSG00000179348/ENSG00000170542/ENSG00000151615/ENSG00000004468/ENSG00000171094/ENSG00000122691/ENSG00000106483/ENSG00000119917/ENSG00000124493/ENSG00000143194/ENSG00000159251/ENSG00000135046/ENSG00000138061/ENSG00000163421/ENSG00000167207/ENSG00000160307/ENSG00000077092/ENSG00000147465/ENSG00000070193…
GO:0051049	GO:0051049	regulation of transport	288	0.34667	1.49545	0.00160128	0.02497	0.0202581	813	tags=36%, list=26%, signal=29%	ENSG00000146469/ENSG00000016082/ENSG00000125618/ENSG00000109943/ENSG00000147571/ENSG00000147434/ENSG00000006128/ENSG00000130208/ENSG00000163623/ENSG00000179348/ENSG00000151615/ENSG00000127325/ENSG00000118785/ENSG00000004468/ENSG00000169252/ENSG00000169432/ENSG00000184709/ENSG00000110975/ENSG00000122691/ENSG00000121361/ENSG00000106483/ENSG00000123104/ENSG00000185149/ENSG00000135312/ENSG00000166342…
GO:0032879	GO:0032879	regulation of localization	457	0.341203	1.49505	0.0002	0.0082369	0.00668257	814	tags=35%, list=26%, signal=31%	ENSG00000146469/ENSG00000016082/ENSG00000157005/ENSG00000125618/ENSG00000180613/ENSG00000109943/ENSG00000117228/ENSG00000147571/ENSG00000147434/ENSG00000006128/ENSG00000130208/ENSG00000163623/ENSG00000134954/ENSG00000179348/ENSG00000152580/ENSG00000151615/ENSG00000137699/ENSG00000127325/ENSG00000118785/ENSG00000004468/ENSG00000169252/ENSG00000169432/ENSG00000139567/ENSG00000184709/ENSG00000110975…
GO:0009891	GO:0009891	positive regulation of biosynthetic process	285	0.345478	1.49417	0.00130143	0.0220252	0.017869	495	tags=24%, list=16%, signal=22%	ENSG00000105880/ENSG00000144355/ENSG00000016082/ENSG00000187821/ENSG00000138083/ENSG00000125618/ENSG00000143171/ENSG00000075891/ENSG00000205922/ENSG00000187140/ENSG00000169840/ENSG00000105991/ENSG00000163623/ENSG00000134954/ENSG00000179348/ENSG00000168505/ENSG00000151615/ENSG00000167941/ENSG00000118785/ENSG00000132329/ENSG00000004468/ENSG00000107165/ENSG00000169252/ENSG00000139567/ENSG00000174576…
GO:0016477	GO:0016477	cell migration	281	0.345076	1.49256	0.0015009	0.0241466	0.0195901	847	tags=37%, list=27%, signal=30%	ENSG00000148704/ENSG00000016082/ENSG00000138083/ENSG00000157005/ENSG00000179388/ENSG00000180613/ENSG00000109943/ENSG00000106852/ENSG00000006128/ENSG00000163377/ENSG00000176435/ENSG00000163623/ENSG00000134954/ENSG00000179348/ENSG00000168505/ENSG00000152580/ENSG00000139567/ENSG00000185885/ENSG00000122691/ENSG00000196639/ENSG00000153233/ENSG00000145824/ENSG00000158748/ENSG00000164692/ENSG00000178568…
GO:2000026	GO:2000026	regulation of multicellular organismal development	390	0.340634	1.48586	0.00039996	0.0116238	0.00943034	806	tags=35%, list=26%, signal=30%	ENSG00000148704/ENSG00000144355/ENSG00000016082/ENSG00000187821/ENSG00000115844/ENSG00000138083/ENSG00000039537/ENSG00000138136/ENSG00000125618/ENSG00000179388/ENSG00000075891/ENSG00000180613/ENSG00000205927/ENSG00000109943/ENSG00000148482/ENSG00000163623/ENSG00000133321/ENSG00000134954/ENSG00000179348/ENSG00000168505/ENSG00000152580/ENSG00000144550/ENSG00000151615/ENSG00000118785/ENSG00000004468…
GO:0010941	GO:0010941	regulation of cell death	223	0.3469	1.48462	0.00341091	0.0415389	0.0337003	699	tags=29%, list=23%, signal=24%	ENSG00000146469/ENSG00000144355/ENSG00000016082/ENSG00000125618/ENSG00000179388/ENSG00000075891/ENSG00000147571/ENSG00000179348/ENSG00000170542/ENSG00000151615/ENSG00000004468/ENSG00000171094/ENSG00000122691/ENSG00000106483/ENSG00000119917/ENSG00000124493/ENSG00000143194/ENSG00000159251/ENSG00000135046/ENSG00000162877/ENSG00000122679/ENSG00000138061/ENSG00000163421/ENSG00000167207/ENSG00000160307…
GO:0040011	GO:0040011	locomotion	338	0.339042	1.4757	0.0007	0.0155789	0.0126391	716	tags=32%, list=23%, signal=28%	ENSG00000148704/ENSG00000105880/ENSG00000016082/ENSG00000138083/ENSG00000157005/ENSG00000179388/ENSG00000180613/ENSG00000109943/ENSG00000106852/ENSG00000006128/ENSG00000163377/ENSG00000176435/ENSG00000163623/ENSG00000134954/ENSG00000179348/ENSG00000168505/ENSG00000152580/ENSG00000151615/ENSG00000139567/ENSG00000164900/ENSG00000185885/ENSG00000122691/ENSG00000196639/ENSG00000153233/ENSG00000145824…
GO:0002376	GO:0002376	immune system process	341	0.337421	1.46543	0.00060018	0.0140994	0.0114388	780	tags=35%, list=25%, signal=29%	ENSG00000039537/ENSG00000162645/ENSG00000179388/ENSG00000109943/ENSG00000129354/ENSG00000077498/ENSG00000117228/ENSG00000006128/ENSG00000163377/ENSG00000100342/ENSG00000134954/ENSG00000179348/ENSG00000170542/ENSG00000151615/ENSG00000117226/ENSG00000137699/ENSG00000183439/ENSG00000004468/ENSG00000185885/ENSG00000196639/ENSG00000119917/ENSG00000153029/ENSG00000145824/ENSG00000171885/ENSG00000164692…
GO:0048870	GO:0048870	cell motility	299	0.335505	1.45408	0.00260078	0.0345833	0.0280574	847	tags=36%, list=27%, signal=29%	ENSG00000148704/ENSG00000016082/ENSG00000138083/ENSG00000157005/ENSG00000179388/ENSG00000180613/ENSG00000109943/ENSG00000106852/ENSG00000006128/ENSG00000163377/ENSG00000176435/ENSG00000163623/ENSG00000134954/ENSG00000179348/ENSG00000168505/ENSG00000152580/ENSG00000139567/ENSG00000185885/ENSG00000122691/ENSG00000196639/ENSG00000153233/ENSG00000145824/ENSG00000158748/ENSG00000164692/ENSG00000178568…
GO:0051674	GO:0051674	localization of cell	299	0.335505	1.45408	0.00260078	0.0345833	0.0280574	847	tags=36%, list=27%, signal=29%	ENSG00000148704/ENSG00000016082/ENSG00000138083/ENSG00000157005/ENSG00000179388/ENSG00000180613/ENSG00000109943/ENSG00000106852/ENSG00000006128/ENSG00000163377/ENSG00000176435/ENSG00000163623/ENSG00000134954/ENSG00000179348/ENSG00000168505/ENSG00000152580/ENSG00000139567/ENSG00000185885/ENSG00000122691/ENSG00000196639/ENSG00000153233/ENSG00000145824/ENSG00000158748/ENSG00000164692/ENSG00000178568…
GO:0045935	GO:0045935	positive regulation of nucleobase-containing compound metabolic process	269	0.334865	1.44549	0.00400481	0.0466058	0.0378111	495	tags=23%, list=16%, signal=21%	ENSG00000105880/ENSG00000144355/ENSG00000016082/ENSG00000187821/ENSG00000138083/ENSG00000125618/ENSG00000143171/ENSG00000075891/ENSG00000205922/ENSG00000187140/ENSG00000169840/ENSG00000105991/ENSG00000163623/ENSG00000134954/ENSG00000179348/ENSG00000168505/ENSG00000151615/ENSG00000167941/ENSG00000118785/ENSG00000004468/ENSG00000169252/ENSG00000139567/ENSG00000174576/ENSG00000164330/ENSG00000135625…
GO:0051252	GO:0051252	regulation of RNA metabolic process	495	0.324258	1.42282	0.00049995	0.0126154	0.0102348	495	tags=18%, list=16%, signal=18%	ENSG00000146469/ENSG00000148704/ENSG00000217236/ENSG00000105880/ENSG00000006377/ENSG00000144355/ENSG00000016082/ENSG00000187821/ENSG00000184221/ENSG00000115844/ENSG00000138083/ENSG00000138136/ENSG00000125618/ENSG00000179388/ENSG00000143171/ENSG00000204612/ENSG00000075891/ENSG00000180613/ENSG00000205927/ENSG00000106852/ENSG00000130751/ENSG00000205922/ENSG00000113430/ENSG00000187140/ENSG00000169840…
GO:0050793	GO:0050793	regulation of developmental process	479	0.324128	1.41977	0.0005	0.0126154	0.0102348	780	tags=33%, list=25%, signal=29%	ENSG00000148704/ENSG00000144355/ENSG00000016082/ENSG00000187821/ENSG00000115844/ENSG00000138083/ENSG00000039537/ENSG00000138136/ENSG00000125618/ENSG00000179388/ENSG00000075891/ENSG00000180613/ENSG00000205927/ENSG00000109943/ENSG00000117228/ENSG00000148482/ENSG00000163623/ENSG00000133321/ENSG00000134954/ENSG00000179348/ENSG00000186897/ENSG00000168505/ENSG00000152580/ENSG00000144550/ENSG00000151615…
GO:0006355	GO:0006355	regulation of transcription, DNA-templated	462	0.322749	1.41376	0.00109989	0.0198511	0.0161051	495	tags=19%, list=16%, signal=19%	ENSG00000148704/ENSG00000217236/ENSG00000105880/ENSG00000006377/ENSG00000144355/ENSG00000016082/ENSG00000187821/ENSG00000184221/ENSG00000115844/ENSG00000138083/ENSG00000138136/ENSG00000125618/ENSG00000179388/ENSG00000143171/ENSG00000204612/ENSG00000075891/ENSG00000180613/ENSG00000205927/ENSG00000106852/ENSG00000130751/ENSG00000205922/ENSG00000113430/ENSG00000187140/ENSG00000169840/ENSG00000105991…
GO:0007399	GO:0007399	nervous system development	490	0.321266	1.4109	0.00039996	0.0116238	0.00943034	838	tags=34%, list=27%, signal=30%	ENSG00000148704/ENSG00000105880/ENSG00000006377/ENSG00000144355/ENSG00000016082/ENSG00000187821/ENSG00000184221/ENSG00000115844/ENSG00000138083/ENSG00000101438/ENSG00000138136/ENSG00000125618/ENSG00000179388/ENSG00000075891/ENSG00000180613/ENSG00000205927/ENSG00000106852/ENSG00000130751/ENSG00000145681/ENSG00000113430/ENSG00000169840/ENSG00000147571/ENSG00000105991/ENSG00000153012/ENSG00000148482…
GO:0006928	GO:0006928	movement of cell or subcellular component	382	0.322913	1.40891	0.0020002	0.0293591	0.0238189	777	tags=33%, list=25%, signal=28%	ENSG00000148704/ENSG00000105880/ENSG00000016082/ENSG00000138083/ENSG00000157005/ENSG00000179388/ENSG00000180613/ENSG00000109943/ENSG00000106852/ENSG00000006128/ENSG00000163377/ENSG00000176435/ENSG00000163623/ENSG00000134954/ENSG00000179348/ENSG00000168505/ENSG00000152580/ENSG00000151615/ENSG00000137473/ENSG00000139567/ENSG00000164900/ENSG00000185885/ENSG00000122691/ENSG00000196639/ENSG00000153233…
GO:0006351	GO:0006351	transcription, DNA-templated	474	0.317773	1.39309	0.00159984	0.02497	0.0202581	495	tags=19%, list=16%, signal=18%	ENSG00000148704/ENSG00000217236/ENSG00000105880/ENSG00000006377/ENSG00000144355/ENSG00000016082/ENSG00000187821/ENSG00000184221/ENSG00000115844/ENSG00000138083/ENSG00000138136/ENSG00000125618/ENSG00000179388/ENSG00000143171/ENSG00000204612/ENSG00000075891/ENSG00000180613/ENSG00000205927/ENSG00000106852/ENSG00000130751/ENSG00000205922/ENSG00000113430/ENSG00000187140/ENSG00000169840/ENSG00000105991…
GO:0007166	GO:0007166	cell surface receptor signaling pathway	483	0.317176	1.38988	0.00069993	0.0155789	0.0126391	847	tags=35%, list=27%, signal=30%	ENSG00000105880/ENSG00000144355/ENSG00000016082/ENSG00000182447/ENSG00000115844/ENSG00000138083/ENSG00000157005/ENSG00000162645/ENSG00000180613/ENSG00000117228/ENSG00000147571/ENSG00000147434/ENSG00000176435/ENSG00000163623/ENSG00000169627/ENSG00000179348/ENSG00000163235/ENSG00000167941/ENSG00000004468/ENSG00000171094/ENSG00000169252/ENSG00000139567/ENSG00000174576/ENSG00000185885/ENSG00000122691…
GO:1903506	GO:1903506	regulation of nucleic acid-templated transcription	469	0.31633	1.38622	0.00169983	0.0259726	0.0210714	495	tags=19%, list=16%, signal=18%	ENSG00000148704/ENSG00000217236/ENSG00000105880/ENSG00000006377/ENSG00000144355/ENSG00000016082/ENSG00000187821/ENSG00000184221/ENSG00000115844/ENSG00000138083/ENSG00000138136/ENSG00000125618/ENSG00000179388/ENSG00000143171/ENSG00000204612/ENSG00000075891/ENSG00000180613/ENSG00000205927/ENSG00000106852/ENSG00000130751/ENSG00000205922/ENSG00000113430/ENSG00000187140/ENSG00000169840/ENSG00000105991…
GO:2001141	GO:2001141	regulation of RNA biosynthetic process	469	0.31633	1.38622	0.00169983	0.0259726	0.0210714	495	tags=19%, list=16%, signal=18%	ENSG00000148704/ENSG00000217236/ENSG00000105880/ENSG00000006377/ENSG00000144355/ENSG00000016082/ENSG00000187821/ENSG00000184221/ENSG00000115844/ENSG00000138083/ENSG00000138136/ENSG00000125618/ENSG00000179388/ENSG00000143171/ENSG00000204612/ENSG00000075891/ENSG00000180613/ENSG00000205927/ENSG00000106852/ENSG00000130751/ENSG00000205922/ENSG00000113430/ENSG00000187140/ENSG00000169840/ENSG00000105991…
GO:0097659	GO:0097659	nucleic acid-templated transcription	479	0.313261	1.37344	0.00229977	0.0319629	0.0259314	495	tags=18%, list=16%, signal=18%	ENSG00000148704/ENSG00000217236/ENSG00000105880/ENSG00000006377/ENSG00000144355/ENSG00000016082/ENSG00000187821/ENSG00000184221/ENSG00000115844/ENSG00000138083/ENSG00000138136/ENSG00000125618/ENSG00000179388/ENSG00000143171/ENSG00000204612/ENSG00000075891/ENSG00000180613/ENSG00000205927/ENSG00000106852/ENSG00000130751/ENSG00000205922/ENSG00000113430/ENSG00000187140/ENSG00000169840/ENSG00000105991…
GO:0032774	GO:0032774	RNA biosynthetic process	480	0.312691	1.37093	0.00239976	0.0327967	0.0266079	495	tags=18%, list=16%, signal=18%	ENSG00000148704/ENSG00000217236/ENSG00000105880/ENSG00000006377/ENSG00000144355/ENSG00000016082/ENSG00000187821/ENSG00000184221/ENSG00000115844/ENSG00000138083/ENSG00000138136/ENSG00000125618/ENSG00000179388/ENSG00000143171/ENSG00000204612/ENSG00000075891/ENSG00000180613/ENSG00000205927/ENSG00000106852/ENSG00000130751/ENSG00000205922/ENSG00000113430/ENSG00000187140/ENSG00000169840/ENSG00000105991…
GO:0010604	GO:0010604	positive regulation of macromolecule metabolic process	488	0.311979	1.36952	0.00219978	0.0308487	0.0250275	780	tags=31%, list=25%, signal=27%	ENSG00000146469/ENSG00000105880/ENSG00000144355/ENSG00000016082/ENSG00000187821/ENSG00000138083/ENSG00000125618/ENSG00000143171/ENSG00000075891/ENSG00000109943/ENSG00000205922/ENSG00000187140/ENSG00000169840/ENSG00000147571/ENSG00000105991/ENSG00000163623/ENSG00000134954/ENSG00000179348/ENSG00000168505/ENSG00000170542/ENSG00000151615/ENSG00000163235/ENSG00000167941/ENSG00000118785/ENSG00000132329…
GO:0000075	GO:0000075	cell cycle checkpoint	32	-0.374899	-1.86517	0.00355619	0.0428834	0.0347912	1395	tags=88%, list=45%, signal=49%	ENSG00000126215/ENSG00000111602/ENSG00000137337/ENSG00000163322/ENSG00000075711/ENSG00000117724/ENSG00000197774/ENSG00000012048/ENSG00000143476/ENSG00000167513/ENSG00000164053/ENSG00000131747/ENSG00000136492/ENSG00000108465/ENSG00000048028/ENSG00000178999/ENSG00000020922/ENSG00000184481/ENSG00000085840/ENSG00000197299/ENSG00000104885/ENSG00000198563/ENSG00000118495/ENSG00000129173/ENSG00000169679…
GO:0006260	GO:0006260	DNA replication	41	-0.359887	-1.88087	0.00275735	0.0360803	0.0292718	1233	tags=80%, list=40%, signal=49%	ENSG00000100297/ENSG00000197774/ENSG00000012048/ENSG00000143476/ENSG00000167513/ENSG00000125885/ENSG00000164053/ENSG00000131153/ENSG00000187790/ENSG00000167670/ENSG00000013573/ENSG00000166508/ENSG00000136492/ENSG00000113522/ENSG00000178971/ENSG00000062822/ENSG00000140521/ENSG00000020922/ENSG00000085840/ENSG00000176208/ENSG00000197299/ENSG00000177084/ENSG00000139618/ENSG00000051341/ENSG00000146263…
GO:0007059	GO:0007059	chromosome segregation	48	-0.337014	-1.8813	0.00311203	0.0391886	0.0317936	1337	tags=81%, list=43%, signal=47%	ENSG00000146670/ENSG00000163322/ENSG00000010292/ENSG00000117724/ENSG00000197774/ENSG00000012048/ENSG00000011243/ENSG00000145241/ENSG00000167513/ENSG00000137497/ENSG00000187790/ENSG00000151503/ENSG00000118193/ENSG00000013573/ENSG00000131747/ENSG00000136492/ENSG00000137807/ENSG00000100038/ENSG00000142945/ENSG00000072864/ENSG00000137812/ENSG00000121621/ENSG00000076382/ENSG00000121152/ENSG00000237649…
GO:0007093	GO:0007093	mitotic cell cycle checkpoint	22	-0.425881	-1.88209	0.00326264	0.0403322	0.0327213	1395	tags=91%, list=45%, signal=50%	ENSG00000126215/ENSG00000137337/ENSG00000075711/ENSG00000117724/ENSG00000197774/ENSG00000012048/ENSG00000167513/ENSG00000131747/ENSG00000108465/ENSG00000178999/ENSG00000020922/ENSG00000184481/ENSG00000085840/ENSG00000197299/ENSG00000118495/ENSG00000129173/ENSG00000169679/ENSG00000184445/ENSG00000140534/ENSG00000149948
GO:0031570	GO:0031570	DNA integrity checkpoint	25	-0.413798	-1.9048	0.00409357	0.0467053	0.0378918	1370	tags=88%, list=44%, signal=50%	ENSG00000111602/ENSG00000137337/ENSG00000163322/ENSG00000197774/ENSG00000012048/ENSG00000143476/ENSG00000167513/ENSG00000164053/ENSG00000131747/ENSG00000136492/ENSG00000108465/ENSG00000048028/ENSG00000020922/ENSG00000184481/ENSG00000085840/ENSG00000197299/ENSG00000104885/ENSG00000198563/ENSG00000118495/ENSG00000129173/ENSG00000140534/ENSG00000149948
GO:0071103	GO:0071103	DNA conformation change	45	-0.358494	-1.94189	0.00380952	0.0450549	0.0365529	1338	tags=82%, list=43%, signal=47%	ENSG00000172943/ENSG00000146670/ENSG00000108799/ENSG00000010292/ENSG00000100297/ENSG00000011243/ENSG00000178409/ENSG00000145241/ENSG00000125885/ENSG00000085999/ENSG00000131153/ENSG00000174718/ENSG00000187790/ENSG00000167670/ENSG00000151503/ENSG00000013573/ENSG00000166508/ENSG00000131747/ENSG00000136492/ENSG00000113522/ENSG00000100038/ENSG00000137812/ENSG00000186871/ENSG00000121152/ENSG00000123485…
GO:0051304	GO:0051304	chromosome separation	13	-0.553219	-2.00231	0.00394633	0.0462284	0.037505	1395	tags=100%, list=45%, signal=55%	ENSG00000010292/ENSG00000117724/ENSG00000197774/ENSG00000167513/ENSG00000137497/ENSG00000187790/ENSG00000151503/ENSG00000131747/ENSG00000121152/ENSG00000178999/ENSG00000135476/ENSG00000169679
GO:0007098	GO:0007098	centrosome cycle	21	-0.475835	-2.06485	0.00359159	0.043099	0.0349661	1638	tags=100%, list=53%, signal=48%	ENSG00000083937/ENSG00000147400/ENSG00000213465/ENSG00000126215/ENSG00000166803/ENSG00000044459/ENSG00000012048/ENSG00000162063/ENSG00000151849/ENSG00000142731/ENSG00000072864/ENSG00000117155/ENSG00000075702/ENSG00000123473/ENSG00000130695/ENSG00000139618/ENSG00000176225/ENSG00000103995/ENSG00000196584/ENSG00000111554
GO:0000070	GO:0000070	mitotic sister chromatid segregation	26	-0.444569	-2.07898	0.00175644	0.0266719	0.0216388	1604	tags=88%, list=52%, signal=43%	ENSG00000126215/ENSG00000146670/ENSG00000010292/ENSG00000117724/ENSG00000011243/ENSG00000145241/ENSG00000167513/ENSG00000137497/ENSG00000151503/ENSG00000118193/ENSG00000137807/ENSG00000142945/ENSG00000121621/ENSG00000076382/ENSG00000121152/ENSG00000237649/ENSG00000178999/ENSG00000135476/ENSG00000186185/ENSG00000169679/ENSG00000113810/ENSG00000100918/ENSG00000109805
GO:0031023	GO:0031023	microtubule organizing center organization	22	-0.47599	-2.08736	0.00215285	0.0304369	0.0246933	1638	tags=100%, list=53%, signal=48%	ENSG00000083937/ENSG00000147400/ENSG00000213465/ENSG00000126215/ENSG00000166803/ENSG00000044459/ENSG00000012048/ENSG00000162063/ENSG00000151849/ENSG00000137497/ENSG00000142731/ENSG00000072864/ENSG00000117155/ENSG00000075702/ENSG00000123473/ENSG00000130695/ENSG00000139618/ENSG00000176225/ENSG00000103995/ENSG00000196584/ENSG00000111554
GO:0006310	GO:0006310	DNA recombination	34	-0.424452	-2.19182	0.000755287	0.0157901	0.0128105	1395	tags=94%, list=45%, signal=52%	ENSG00000126215/ENSG00000116062/ENSG00000111602/ENSG00000147140/ENSG00000104998/ENSG00000100297/ENSG00000197774/ENSG00000012048/ENSG00000132436/ENSG00000125885/ENSG00000085999/ENSG00000131153/ENSG00000187790/ENSG00000166508/ENSG00000125319/ENSG00000131747/ENSG00000136492/ENSG00000127423/ENSG00000071564/ENSG00000113522/ENSG00000002016/ENSG00000100429/ENSG00000020922/ENSG00000176208/ENSG00000197299…
GO:0000819	GO:0000819	sister chromatid segregation	29	-0.45568	-2.19463	0.00130463	0.0220252	0.017869	1395	tags=90%, list=45%, signal=50%	ENSG00000126215/ENSG00000146670/ENSG00000010292/ENSG00000117724/ENSG00000011243/ENSG00000145241/ENSG00000167513/ENSG00000137497/ENSG00000151503/ENSG00000118193/ENSG00000013573/ENSG00000131747/ENSG00000137807/ENSG00000142945/ENSG00000121621/ENSG00000076382/ENSG00000121152/ENSG00000237649/ENSG00000178999/ENSG00000020922/ENSG00000135476/ENSG00000186185/ENSG00000169679/ENSG00000113810/ENSG00000100918…
GO:0015701	GO:0015701	bicarbonate transport	11	-0.679904	-2.32822	0.00074129	0.0157901	0.0128105	191	tags=64%, list=6%, signal=60%	ENSG00000225697/ENSG00000074410/ENSG00000107159/ENSG00000144290/ENSG00000135502/ENSG00000001626/ENSG00000091137
GO:0006261	GO:0006261	DNA-dependent DNA replication	23	-0.544977	-2.43181	0.00115607	0.0203138	0.0164805	1233	tags=91%, list=40%, signal=55%	ENSG00000100297/ENSG00000197774/ENSG00000167513/ENSG00000131153/ENSG00000187790/ENSG00000013573/ENSG00000166508/ENSG00000062822/ENSG00000140521/ENSG00000020922/ENSG00000085840/ENSG00000176208/ENSG00000197299/ENSG00000177084/ENSG00000139618/ENSG00000051341/ENSG00000146263/ENSG00000129173/ENSG00000140534/ENSG00000198604/ENSG00000138658
GO:0006338	GO:0006338	chromatin remodeling	29	-0.526065	-2.52677	0.000638162	0.0146718	0.0119032	1406	tags=97%, list=45%, signal=53%	ENSG00000113391/ENSG00000111727/ENSG00000117139/ENSG00000172943/ENSG00000108799/ENSG00000152455/ENSG00000066117/ENSG00000178409/ENSG00000145241/ENSG00000174718/ENSG00000108840/ENSG00000008083/ENSG00000137812/ENSG00000132510/ENSG00000173473/ENSG00000123485/ENSG00000129534/ENSG00000076108/ENSG00000171681/ENSG00000162601/ENSG00000182568/ENSG00000147050/ENSG00000116478/ENSG00000198604/ENSG00000101104…

## Sheet: STable6 RNAseq DEGs All
gene_id	Hyper_IL_6	Vehicle	log2FoldChange	pvalue	padj	gene_name
ENSG00000140853	249.631	33.8248	2.98598	3.38e-26	9.31e-22	NLRC5
ENSG00000164488	800.556	132.723	2.67266	1.28e-22	1.77e-18	DACT2
ENSG00000166710	3731.56	1204.34	1.66501	3.66e-22	3.36e-18	B2M
ENSG00000204277	71.0316	13.108	2.64911	5.35e-18	3.68e-14	LINC01993
ENSG00000134222	2446.99	965.529	1.34849	2.48e-17	1.37e-13	PSRC1
ENSG00000204264	168.801	56.14	1.7275	7.35e-17	3.37e-13	PSMB8
ENSG00000206503	2838.2	1543.82	0.909176	2.37e-16	9.3e-13	HLA-A
ENSG00000163840	212.427	84.6589	1.38492	2.78e-16	9.57e-13	DTX3L
ENSG00000234745	2324.28	912.214	1.38107	1.77e-14	5.41e-11	HLA-B
ENSG00000172460	6.09278	0	22.3332	7.84e-14	2.16e-10	PRSS30P
ENSG00000008405	1849.58	1289.62	0.516316	1.09e-13	2.59e-10	CRY1
ENSG00000186470	302.026	116.026	1.42411	1.13e-13	2.59e-10	BTN3A2
ENSG00000168394	558.073	185.894	1.52077	5.7e-13	1.21e-09	TAP1
ENSG00000127311	372.63	242.636	0.626682	7.55e-13	1.48e-09	HELB
ENSG00000105939	286.858	147.826	0.923456	1.86e-12	3.41e-09	ZC3HAV1
ENSG00000134243	6719.53	4649.4	0.532356	2.06e-12	3.53e-09	SORT1
ENSG00000138496	229.11	99.087	1.24491	3.69e-11	5.97e-08	PARP9
ENSG00000221963	94.5567	9.23716	3.62697	4.58e-11	7.01e-08	APOL6
ENSG00000145703	1556.98	777.431	1.01256	6.13e-11	8.88e-08	IQGAP2
ENSG00000184557	1066.49	279.358	2.0687	3.22e-10	4.44e-07	SOCS3
ENSG00000141574	141.777	24.0497	2.44348	3.62e-10	4.74e-07	SECTM1
ENSG00000204525	2605.2	1357.57	1.11677	1.55e-09	1.94e-06	HLA-C
ENSG00000103319	1516.22	1135.31	0.421772	2e-09	2.39e-06	EEF2K
ENSG00000206337	142.721	58.6427	1.32597	3.05e-09	3.5e-06	HCP5
ENSG00000115415	2450.25	1345.97	0.864743	1.85e-08	2.03e-05	STAT1
ENSG00000205403	104.791	22.5494	2.33201	3.33e-08	3.4e-05	CFI
ENSG00000275180	50.1484	94.4231	-0.881443	3.34e-08	3.4e-05	AC048341.2
ENSG00000105835	1811.12	1260.95	0.513719	3.49e-08	3.43e-05	NAMPT
ENSG00000163565	613.067	198.764	1.52914	6.73e-08	6.39e-05	IFI16
ENSG00000240065	48.5318	8.94669	2.191	2.07e-07	0.000189575	PSMB9
ENSG00000188313	188.956	106.319	0.834516	2.23e-07	0.00019749	PLSCR1
ENSG00000111801	162.677	63.7399	1.25009	5.42e-07	0.000465946	BTN3A3
ENSG00000204642	64.4882	21.171	1.71774	8.16e-07	0.000680643	HLA-F
ENSG00000131094	2470.25	1060.38	1.24531	8.69e-07	0.000703386	C1QL1
ENSG00000170345	436.216	223.848	0.935244	9.15e-07	0.000719563	FOS
ENSG00000134352	2835.22	1635.05	0.787567	1.33e-06	0.00101676	IL6ST
ENSG00000131095	25109.5	5960.01	2.78219	1.44e-06	0.0010676	GFAP
ENSG00000182287	2825.85	1910.85	0.573439	1.62e-06	0.00114678	AP1S2
ENSG00000168610	4718.23	2741.42	0.786699	1.67e-06	0.00114678	STAT3
ENSG00000204592	955.378	508.708	0.945242	1.67e-06	0.00114678	HLA-E
ENSG00000109458	1604.34	1089.53	0.548869	3.09e-06	0.00207437	GAB1
ENSG00000112562	427.336	173.818	1.28085	4.94e-06	0.00323584	SMOC2
ENSG00000198502	24.9143	5.67167	2.2214	5.28e-06	0.00337886	HLA-DRB5
ENSG00000184371	1322.45	537.833	1.445	8.45e-06	0.00528374	CSF1
ENSG00000171631	12.7775	2.65677	2.25848	1.1e-05	0.00670863	P2RY6
ENSG00000180628	1030.49	723.896	0.526807	1.3e-05	0.00776769	PCGF5
ENSG00000158104	1.1993	7.46429	-2.51564	1.59e-05	0.00930323	HPD
ENSG00000131203	16.1216	0.549651	4.04067	2.11e-05	0.0121011	IDO1
ENSG00000011028	4207.38	2704.46	0.696459	2.33e-05	0.0128168	MRC2
ENSG00000268403	39.9715	58.343	-0.562845	2.44e-05	0.0131744	AC132192.2
ENSG00000162645	95.0024	7.58205	2.68512	2.5e-05	0.0132165	GBP2
ENSG00000204287	35.5374	8.72317	1.94078	2.59e-05	0.0134315	HLA-DRA
ENSG00000224417	9.85794	1.91792	2.52658	3.04e-05	0.0154653	AL606970.1
ENSG00000075429	168.233	67.9686	1.18994	3.7e-05	0.0181792	CACNG5
ENSG00000257446	17.7147	7.12872	1.26586	4.6e-05	0.0222014	ZNF878
ENSG00000130600	58.4353	12.5816	2.19132	4.75e-05	0.02252	H19
ENSG00000171223	490.302	306.63	0.744972	5.03e-05	0.0234405	JUNB
ENSG00000224599	1.95169	7.25924	-2.0564	5.39e-05	0.0247291	BMS1P12
ENSG00000163251	369.75	139.249	1.42177	5.62e-05	0.0253452	FZD5
ENSG00000113263	12.289	1.84625	2.69805	5.98e-05	0.0265243	ITK
ENSG00000166741	32.3773	10.6857	1.5277	6.28e-05	0.0274253	NNMT
ENSG00000100336	1071.94	368.647	1.63903	7.68e-05	0.0328441	APOL4
ENSG00000120738	661.716	427.416	0.689261	7.87e-05	0.0328441	EGR1
ENSG00000233966	25.3084	40.0414	-0.65673	7.88e-05	0.0328441	UBE2SP1
ENSG00000139083	478.847	339.64	0.501937	8.22e-05	0.0337712	ETV6
ENSG00000029559	9.42142	1.18871	3.69601	0.000102702	0.0415533	IBSP
ENSG00000159733	114.118	152.564	-0.4194	0.0001234	0.0492046	ZFYVE28
ENSG00000196843	329.93	225.223	0.560041	0.00013523	0.0531511	ARID5A
ENSG00000125347	114.357	64.3249	0.878043	0.000144714	0.0560777	IRF1
ENSG00000123609	20.3623	8.73569	1.15611	0.000157928	0.0603484	NMI
ENSG00000005059	548.128	399.966	0.453922	0.000168197	0.0633917	MCUB
ENSG00000164687	2072.5	1302.38	0.766575	0.000176627	0.0656695	FABP5
ENSG00000170927	3.3163	10.424	-2.02677	0.000208354	0.0754271	PKHD1
ENSG00000165806	414.577	293.862	0.561437	0.000218225	0.0779742	CASP7
ENSG00000145623	425.914	163.323	1.75777	0.000227263	0.0791478	OSMR
ENSG00000229644	153.896	106.2	0.526008	0.000288897	0.0981286	NAMPTP1
ENSG00000145721	996.15	619.814	0.737777	0.000315452	0.105842	LIX1
ENSG00000080709	134.94	207.492	-0.620068	0.000357201	0.118406	KCNN2
ENSG00000257501	7.78537	24.9741	-1.76808	0.000434291	0.139778	AC007424.1
ENSG00000141639	1882.02	1409.14	0.413901	0.000436917	0.139778	MAPK4
ENSG00000189127	48.2585	10.6227	1.73131	0.000481883	0.15066	ANKRD34B
ENSG00000161714	1405.89	893.526	0.682444	0.000488802	0.151106	PLCD3
ENSG00000128335	427.097	321.732	0.569336	0.00051731	0.158142	APOL2
ENSG00000238109	0.657889	3.33857	-2.32651	0.000530411	0.160365	AC004893.1
ENSG00000213225	6.4297	11.9924	-0.918583	0.000577945	0.172837	NOC2LP1
ENSG00000133321	94.2745	21.3865	2.43611	0.00059291	0.174097	RARRES3
ENSG00000171476	519.798	209.456	1.28448	0.000594815	0.174097	HOPX
ENSG00000158246	355.19	109.016	2.06828	0.000667725	0.18746	TENT5B
ENSG00000223823	5.10389	0.782995	2.80255	0.000691288	0.192115	LINC01342

## Sheet: STable7 RNAseq ORA All UP
	ID	Description	GeneRatio	BgRatio	pvalue	p.adjust	qvalue	geneID	Count
GO:0060333	GO:0060333	interferon-gamma-mediated signaling pathway	15/71	199/21081	1.42208e-16	2.55122e-13	1.93254e-13	NLRC5/GBP2/HLA-DRB5/SOCS3/HLA-DRA/HLA-F/B2M/HLA-B/PARP9/NMI/HLA-C/HLA-E/HLA-A/IRF1/STAT1	15
GO:0045088	GO:0045088	regulation of innate immune response	14/71	466/21081	4.17494e-10	1.06998e-07	8.10504e-08	NLRC5/PSMB9/SOCS3/PSMB8/HLA-F/IFI16/HLA-B/PARP9/NMI/HLA-E/HLA-A/IRF1/STAT1/PLSCR1	14
GO:0002478	GO:0002478	antigen processing and presentation of exogenous peptide antigen	12/71	337/21081	1.26038e-09	2.82641e-07	2.14099e-07	HLA-DRB5/PSMB9/HLA-DRA/PSMB8/HLA-F/B2M/TAP1/HLA-B/HLA-C/HLA-E/HLA-A/AP1S2	12
GO:0002456	GO:0002456	T cell mediated immunity	8/71	159/21081	6.24031e-08	5.89217e-06	4.46329e-06	HLA-F/B2M/BTN3A2/FZD5/HLA-B/BTN3A3/HLA-E/HLA-A	8
GO:0002711	GO:0002711	positive regulation of T cell mediated immunity	6/71	82/21081	3.36697e-07	3.00292e-05	2.2747e-05	HLA-F/B2M/FZD5/HLA-B/HLA-E/HLA-A	6
GO:0002821	GO:0002821	positive regulation of adaptive immune response	7/71	158/21081	1.0342e-06	7.73063e-05	5.85592e-05	HLA-F/B2M/FZD5/HLA-B/HLA-E/HLA-A/IL6ST	7
GO:0002460	GO:0002460	adaptive immune response based on somatic recombination of immune receptors built from immunoglobulin superfamily domains	10/71	458/21081	2.99972e-06	0.000179383	0.000135882	CFI/HLA-F/B2M/BTN3A2/FZD5/HLA-B/BTN3A3/HLA-E/HLA-A/STAT3	10
GO:0009435	GO:0009435	NAD biosynthetic process	4/71	31/21081	3.46952e-06	0.000200784	0.000152093	IDO1/NNMT/PARP9/NAMPT	4
GO:0002832	GO:0002832	negative regulation of response to biotic stimulus	7/71	194/21081	4.05525e-06	0.000227347	0.000172215	NLRC5/HLA-F/IFI16/HLA-B/NMI/HLA-E/HLA-A	7
GO:0035456	GO:0035456	response to interferon-beta	4/71	33/21081	4.48921e-06	0.00024367	0.000184579	IFI16/IRF1/STAT1/PLSCR1	4
GO:0002526	GO:0002526	acute inflammatory response	6/71	128/21081	4.61804e-06	0.00024367	0.000184579	OSMR/HLA-E/PLSCR1/IL6ST/STAT3/APOL2	6
GO:0070102	GO:0070102	interleukin-6-mediated signaling pathway	4/71	35/21081	5.71513e-06	0.000277107	0.000209907	SOCS3/STAT1/IL6ST/STAT3	4
GO:0060674	GO:0060674	placenta blood vessel development	4/71	36/21081	6.41321e-06	0.000299236	0.00022667	SOCS3/FZD5/JUNB/PLCD3	4
GO:0051607	GO:0051607	defense response to virus	8/71	298/21081	7.13556e-06	0.000299236	0.00022667	NLRC5/IFI16/DTX3L/PARP9/ZC3HAV1/IRF1/STAT1/PLSCR1	8
GO:0046496	GO:0046496	nicotinamide nucleotide metabolic process	4/71	37/21081	7.17232e-06	0.000299236	0.00022667	IDO1/NNMT/PARP9/NAMPT	4
GO:0072525	GO:0072525	pyridine-containing compound biosynthetic process	4/71	37/21081	7.17232e-06	0.000299236	0.00022667	IDO1/NNMT/PARP9/NAMPT	4
GO:0050852	GO:0050852	T cell receptor signaling pathway	8/71	312/21081	9.9675e-06	0.000398574	0.000301918	ITK/HLA-DRB5/PSMB9/HLA-DRA/PSMB8/BTN3A2/BTN3A3/HLA-A	8
GO:0072524	GO:0072524	pyridine-containing compound metabolic process	4/71	43/21081	1.31993e-05	0.000493324	0.000373691	IDO1/NNMT/PARP9/NAMPT	4
GO:0001912	GO:0001912	positive regulation of leukocyte mediated cytotoxicity	5/71	91/21081	1.39504e-05	0.000510756	0.000386896	HLA-F/B2M/HLA-B/HLA-E/HLA-A	5
GO:0031343	GO:0031343	positive regulation of cell killing	5/71	100/21081	2.20615e-05	0.000719607	0.000545099	HLA-F/B2M/HLA-B/HLA-E/HLA-A	5
GO:0050777	GO:0050777	negative regulation of immune response	7/71	263/21081	2.9241e-05	0.000907157	0.000687167	NLRC5/HLA-F/IFI16/HLA-B/NMI/HLA-E/HLA-A	7
GO:0007259	GO:0007259	receptor signaling pathway via JAK-STAT	6/71	177/21081	2.93284e-05	0.000907157	0.000687167	SOCS3/PARP9/NMI/STAT1/IL6ST/STAT3	6
GO:0002369	GO:0002369	T cell cytokine production	4/71	57/21081	4.07733e-05	0.00117979	0.000893689	HLA-F/B2M/FZD5/HLA-A	4
GO:0070741	GO:0070741	response to interleukin-6	4/71	57/21081	4.07733e-05	0.00117979	0.000893689	SOCS3/STAT1/IL6ST/STAT3	4
GO:0002833	GO:0002833	positive regulation of response to biotic stimulus	8/71	383/21081	4.32567e-05	0.00123179	0.000933073	NLRC5/PSMB9/PSMB8/HLA-F/IFI16/PARP9/HLA-E/PLSCR1	8
GO:0035740	GO:0035740	CD8-positive, alpha-beta T cell proliferation	3/71	21/21081	4.66152e-05	0.00128658	0.000974579	HLA-E/HLA-A/IRF1	3
GO:2000564	GO:2000564	regulation of CD8-positive, alpha-beta T cell proliferation	3/71	21/21081	4.66152e-05	0.00128658	0.000974579	HLA-E/HLA-A/IRF1	3
GO:0031348	GO:0031348	negative regulation of defense response	8/71	388/21081	4.73959e-05	0.00128831	0.000975888	NLRC5/SOCS3/HLA-F/IFI16/HLA-B/NMI/HLA-E/HLA-A	8
GO:0002708	GO:0002708	positive regulation of lymphocyte mediated immunity	6/71	198/21081	5.48724e-05	0.00144766	0.0010966	HLA-F/B2M/FZD5/HLA-B/HLA-E/HLA-A	6
GO:0009615	GO:0009615	response to virus	8/71	399/21081	5.76775e-05	0.00149962	0.00113595	NLRC5/IFI16/DTX3L/PARP9/ZC3HAV1/IRF1/STAT1/PLSCR1	8
GO:0035458	GO:0035458	cellular response to interferon-beta	3/71	23/21081	6.17725e-05	0.00158314	0.00119922	IFI16/IRF1/STAT1	3
GO:0032868	GO:0032868	response to insulin	7/71	303/21081	7.1594e-05	0.00180901	0.00137032	SOCS3/STAT1/EGR1/GAB1/SORT1/CRY1/EEF2K	7
GO:0032479	GO:0032479	regulation of type I interferon production	5/71	150/21081	0.000152214	0.00353706	0.00267931	NLRC5/IFI16/NMI/IRF1/STAT1	5
GO:0042531	GO:0042531	positive regulation of tyrosine phosphorylation of STAT protein	4/71	81/21081	0.000161596	0.00363144	0.0027508	SOCS3/PARP9/IL6ST/STAT3	4
GO:0032606	GO:0032606	type I interferon production	5/71	152/21081	0.000161937	0.00363144	0.0027508	NLRC5/IFI16/NMI/IRF1/STAT1	5
GO:0032731	GO:0032731	positive regulation of interleukin-1 beta production	4/71	86/21081	0.000203662	0.00434964	0.00329484	IFI16/FZD5/STAT3/EGR1	4
GO:2001185	GO:2001185	regulation of CD8-positive, alpha-beta T cell activation	3/71	35/21081	0.00022177	0.00468064	0.00354557	HLA-E/HLA-A/IRF1	3
GO:0030217	GO:0030217	T cell differentiation	6/71	279/21081	0.000354786	0.00664476	0.00503338	ITK/B2M/FZD5/IRF1/STAT3/EGR1	6
GO:0046631	GO:0046631	alpha-beta T cell activation	5/71	185/21081	0.000401757	0.00720752	0.00545967	ITK/HLA-E/HLA-A/IRF1/STAT3	5
GO:0002675	GO:0002675	positive regulation of acute inflammatory response	3/71	44/21081	0.000439122	0.00757486	0.00573792	OSMR/HLA-E/IL6ST	3
GO:0071104	GO:0071104	response to interleukin-9	2/71	10/21081	0.000494565	0.00828856	0.00627855	STAT1/STAT3	2
GO:0072203	GO:0072203	cell proliferation involved in metanephros development	2/71	10/21081	0.000494565	0.00828856	0.00627855	STAT1/EGR1	2
GO:1902895	GO:1902895	positive regulation of pri-miRNA transcription by RNA polymerase II	3/71	47/21081	0.000533757	0.00878496	0.00665457	FOS/STAT3/EGR1	3
GO:0032944	GO:0032944	regulation of mononuclear cell proliferation	6/71	309/21081	0.00060826	0.0098308	0.00744679	IDO1/CSF1/HLA-E/HLA-A/IRF1/IL6ST	6
GO:0002507	GO:0002507	tolerance induction	3/71	50/21081	0.000640538	0.01026	0.00777194	IDO1/HLA-B/HLA-E	3
GO:0007565	GO:0007565	female pregnancy	5/71	209/21081	0.000699106	0.0110991	0.00840751	IDO1/FOS/JUNB/APOL2/NAMPT	5
GO:0045639	GO:0045639	positive regulation of myeloid cell differentiation	4/71	122/21081	0.000769093	0.0116928	0.00885726	CSF1/FOS/STAT1/STAT3	4
GO:0035563	GO:0035563	positive regulation of chromatin binding	2/71	13/21081	0.000851658	0.0125965	0.00954178	DTX3L/PARP9	2
GO:0002931	GO:0002931	response to ischemia	3/71	58/21081	0.000989157	0.0141964	0.0107537	CSF1/EGR1/EEF2K	3
GO:0060759	GO:0060759	regulation of response to cytokine stimulus	5/71	230/21081	0.00107336	0.0150439	0.0113957	NLRC5/SOCS3/CSF1/PARP9/STAT1	5
GO:0046683	GO:0046683	response to organophosphorus	4/71	139/21081	0.00124919	0.0169777	0.0128605	P2RY6/FOS/STAT1/EEF2K	4
GO:0044706	GO:0044706	multi-multicellular organism process	5/71	240/21081	0.00129634	0.0171711	0.013007	IDO1/FOS/JUNB/APOL2/NAMPT	5
GO:0051770	GO:0051770	positive regulation of nitric-oxide synthase biosynthetic process	2/71	16/21081	0.00130171	0.0171711	0.013007	STAT1/NAMPT	2
GO:2001034	GO:2001034	positive regulation of double-strand break repair via nonhomologous end joining	2/71	16/21081	0.00130171	0.0171711	0.013007	DTX3L/PARP9	2
GO:0062012	GO:0062012	regulation of small molecule metabolic process	7/71	494/21081	0.00135649	0.0177631	0.0134555	P2RY6/PSMB9/PSMB8/STAT3/FABP5/EGR1/CRY1	7
GO:0036294	GO:0036294	cellular response to decreased oxygen levels	5/71	243/21081	0.00136945	0.0178029	0.0134856	PSMB9/PSMB8/EGR1/NAMPT/EEF2K	5
GO:0032922	GO:0032922	circadian regulation of gene expression	3/71	68/21081	0.00156842	0.0195398	0.0148013	EGR1/CRY1/NAMPT	3
GO:0032943	GO:0032943	mononuclear cell proliferation	6/71	375/21081	0.00164785	0.0201105	0.0152336	IDO1/CSF1/HLA-E/HLA-A/IRF1/IL6ST	6
GO:0048525	GO:0048525	negative regulation of viral process	4/71	151/21081	0.00169378	0.0205276	0.0155496	IFI16/ZC3HAV1/STAT1/PLSCR1	4
GO:0045071	GO:0045071	negative regulation of viral genome replication	3/71	70/21081	0.00170492	0.0205276	0.0155496	IFI16/ZC3HAV1/PLSCR1	3
GO:0061614	GO:0061614	pri-miRNA transcription by RNA polymerase II	3/71	71/21081	0.00177586	0.0210986	0.0159821	FOS/STAT3/EGR1	3
GO:0071479	GO:0071479	cellular response to ionizing radiation	3/71	71/21081	0.00177586	0.0210986	0.0159821	IFI16/EGR1/NAMPT	3
GO:0001909	GO:0001909	leukocyte mediated cytotoxicity	5/71	259/21081	0.001812	0.0212028	0.016061	HLA-F/B2M/HLA-B/HLA-E/HLA-A	5
GO:0014074	GO:0014074	response to purine-containing compound	4/71	154/21081	0.00182008	0.0212028	0.016061	P2RY6/FOS/STAT1/EEF2K	4
GO:0051767	GO:0051767	nitric-oxide synthase biosynthetic process	2/71	20/21081	0.00204317	0.023199	0.0175732	STAT1/NAMPT	2
GO:2001187	GO:2001187	positive regulation of CD8-positive, alpha-beta T cell activation	2/71	21/21081	0.00225334	0.0244999	0.0185586	HLA-E/HLA-A	2
GO:0042180	GO:0042180	cellular ketone metabolic process	5/71	287/21081	0.00282683	0.0294845	0.0223344	IDO1/PSMB9/PSMB8/FABP5/EGR1	5
GO:2000027	GO:2000027	regulation of animal organ morphogenesis	5/71	289/21081	0.00291234	0.0301625	0.022848	PSMB9/PSMB8/CSF1/FZD5/STAT1	5
GO:0001829	GO:0001829	trophectodermal cell differentiation	2/71	24/21081	0.00294227	0.0301625	0.022848	HOPX/JUNB	2
GO:0035561	GO:0035561	regulation of chromatin binding	2/71	24/21081	0.00294227	0.0301625	0.022848	DTX3L/PARP9	2
GO:0071277	GO:0071277	cellular response to calcium ion	3/71	86/21081	0.0030674	0.0312666	0.0236843	FOS/JUNB/EEF2K	3
GO:0006869	GO:0006869	lipid transport	6/71	427/21081	0.0031489	0.031916	0.0241762	APOL6/APOL4/PLSCR1/FABP5/APOL2/CRY1	6
GO:0072215	GO:0072215	regulation of metanephros development	2/71	25/21081	0.00319118	0.0319831	0.0242271	STAT1/EGR1	2
GO:1901653	GO:1901653	cellular response to peptide	6/71	434/21081	0.00341041	0.0339904	0.0257476	SOCS3/STAT1/STAT3/GAB1/NAMPT/EEF2K	6
GO:0002664	GO:0002664	regulation of T cell tolerance induction	2/71	26/21081	0.00344961	0.0340033	0.0257573	IDO1/HLA-B	2
GO:0070997	GO:0070997	neuron death	6/71	440/21081	0.0036472	0.0353679	0.0267911	HLA-F/CSF1/FOS/STAT3/EGR1/NAMPT	6
GO:0038095	GO:0038095	Fc-epsilon receptor signaling pathway	4/71	189/21081	0.00380893	0.0363469	0.0275326	ITK/PSMB9/PSMB8/FOS	4
GO:0001503	GO:0001503	ossification	6/71	448/21081	0.00398172	0.0375216	0.0284224	IBSP/CSF1/IL6ST/JUNB/MRC2/SORT1	6
GO:0061418	GO:0061418	regulation of transcription from RNA polymerase II promoter in response to hypoxia	3/71	97/21081	0.00430427	0.040218	0.030465	PSMB9/PSMB8/EGR1	3
GO:0042267	GO:0042267	natural killer cell mediated cytotoxicity	4/71	201/21081	0.00473686	0.0433568	0.0328426	HLA-F/HLA-B/HLA-E/HLA-A	4
GO:0060191	GO:0060191	regulation of lipase activity	3/71	103/21081	0.0050893	0.0454239	0.0344084	ITK/P2RY6/SORT1	3
GO:0032816	GO:0032816	positive regulation of natural killer cell activation	2/71	32/21081	0.00519651	0.0459238	0.0347871	HLA-F/HLA-E	2
GO:0050690	GO:0050690	regulation of defense response to virus by virus	2/71	33/21081	0.00551978	0.0480703	0.0364131	B2M/AP1S2	2
GO:0010565	GO:0010565	regulation of cellular ketone metabolic process	4/71	212/21081	0.00571149	0.0492892	0.0373364	PSMB9/PSMB8/FABP5/EGR1	4
GO:0001906	GO:0001906	cell killing	5/71	339/21081	0.00571474	0.0492892	0.0373364	HLA-F/B2M/HLA-B/HLA-E/HLA-A	5
GO:0010876	GO:0010876	lipid localization	6/71	484/21081	0.00577583	0.0492892	0.0373364	APOL6/APOL4/PLSCR1/FABP5/APOL2/CRY1	6
GO:0007202	GO:0007202	activation of phospholipase C activity	2/71	34/21081	0.00585207	0.0492892	0.0373364	ITK/P2RY6	2
GO:0033522	GO:0033522	histone H2A ubiquitination	2/71	34/21081	0.00585207	0.0492892	0.0373364	DTX3L/PCGF5	2

## Sheet: STable8 RNAseq WGCNA
Genes in lightyellow module							Gene set overrepresentation (ORA) analysis of the genes belonging to lightyellow module
ENSEMBL Name	Gene Name	Module	Category (by Pollen et al.,2015)					ID	Description	GeneRatio	BgRatio	pvalue	p.adjust	qvalue	geneID	Count
ENSG00000117592	PRDX6	lightyellow					GO:0060337	GO:0060337	type I interferon signaling pathway	10/29	143/21081	2.69015e-15	9.61335e-13	5.65381e-13	HLA-A/HLA-C/IFI6/HLA-B/STAT1/ISG15/PSMB8/IRF1/NLRC5/HLA-F	10
ENSG00000206503	HLA-A	lightyellow					GO:0071357	GO:0071357	cellular response to type I interferon	10/29	143/21081	2.69015e-15	9.61335e-13	5.65381e-13	HLA-A/HLA-C/IFI6/HLA-B/STAT1/ISG15/PSMB8/IRF1/NLRC5/HLA-F	10
ENSG00000204525	HLA-C	lightyellow					GO:0034340	GO:0034340	response to type I interferon	10/29	147/21081	3.5649e-15	9.61335e-13	5.65381e-13	HLA-A/HLA-C/IFI6/HLA-B/STAT1/ISG15/PSMB8/IRF1/NLRC5/HLA-F	10
ENSG00000102038	SMARCA1	lightyellow	UP in oRG				GO:0002479	GO:0002479	antigen processing and presentation of exogenous peptide antigen via MHC class I, TAP-dependent	8/29	150/21081	2.05885e-11	2.37944e-09	1.3994e-09	HLA-A/HLA-C/HLA-B/B2M/TAP1/PSMB8/HLA-F/PSMB9	8
ENSG00000126709	IFI6	lightyellow					GO:0002474	GO:0002474	antigen processing and presentation of peptide antigen via MHC class I	8/29	176/21081	7.4353e-11	6.68351e-09	3.93071e-09	HLA-A/HLA-C/HLA-B/B2M/TAP1/PSMB8/HLA-F/PSMB9	8
ENSG00000134243	SORT1	lightyellow	Nervous system				GO:0045088	GO:0045088	regulation of innate immune response	10/29	466/21081	3.47985e-10	2.8152e-08	1.65567e-08	HLA-A/HLA-B/STAT1/PSMB8/PARP9/IRF1/NLRC5/HLA-F/PSMB9/NMI	10
ENSG00000234745	HLA-B	lightyellow					GO:0019885	GO:0019885	antigen processing and presentation of endogenous peptide antigen via MHC class I	6/29	72/21081	5.72731e-10	3.30957e-08	1.94643e-08	HLA-A/HLA-C/HLA-B/B2M/TAP1/HLA-F	6
ENSG00000182287	AP1S2	lightyellow					GO:0009615	GO:0009615	response to virus	8/29	399/21081	4.65397e-08	1.98161e-06	1.16543e-06	IFI6/STAT1/ISG15/DTX3L/PARP9/BATF3/IRF1/NLRC5	8
ENSG00000166710	B2M	lightyellow					GO:0002456	GO:0002456	T cell mediated immunity	6/29	159/21081	6.89153e-08	2.78762e-06	1.63946e-06	HLA-A/HLA-B/B2M/BTN3A2/BTN3A3/HLA-F	6
ENSG00000242732	RTL5	lightyellow					GO:0051607	GO:0051607	defense response to virus	7/29	298/21081	1.2568e-07	4.84167e-06	2.84749e-06	IFI6/STAT1/ISG15/DTX3L/PARP9/IRF1/NLRC5	7
ENSG00000115415	STAT1	lightyellow	RG				GO:0001916	GO:0001916	positive regulation of T cell mediated cytotoxicity	04/29	60/21081	1.33493e-06	4.31983e-05	2.54058e-05	HLA-A/HLA-B/B2M/HLA-F	4
ENSG00000008405	CRY1	lightyellow	Nervous system				GO:0032479	GO:0032479	regulation of type I interferon production	5/29	150/21081	1.7651e-06	5.49217e-05	3.23006e-05	STAT1/ISG15/IRF1/NLRC5/NMI	5
ENSG00000187608	ISG15	lightyellow					GO:0032606	GO:0032606	type I interferon production	5/29	152/21081	1.88405e-06	5.64518e-05	3.32004e-05	STAT1/ISG15/IRF1/NLRC5/NMI	5
ENSG00000117525	F3	lightyellow	UP in oRG				GO:0002832	GO:0002832	negative regulation of response to biotic stimulus	5/29	194/21081	6.2205e-06	0.000157262	9.2489e-05	HLA-A/HLA-B/NLRC5/HLA-F/NMI	5
ENSG00000180628	PCGF5	lightyellow	RG				GO:0001912	GO:0001912	positive regulation of leukocyte mediated cytotoxicity	04/29	91/21081	7.10441e-06	0.000174166	0.00010243	HLA-A/HLA-B/B2M/HLA-F	4
ENSG00000280852	AC025048.6	lightyellow					GO:0031343	GO:0031343	positive regulation of cell killing	04/29	100/21081	1.03346e-05	0.000238877	0.000140488	HLA-A/HLA-B/B2M/HLA-F	4
ENSG00000168394	TAP1	lightyellow					GO:0002819	GO:0002819	regulation of adaptive immune response	5/29	235/21081	1.57459e-05	0.000344282	0.000202479	HLA-A/HLA-B/B2M/IRF1/HLA-F	5
ENSG00000171476	HOPX	lightyellow	UP in oRG				GO:0050777	GO:0050777	negative regulation of immune response	5/29	263/21081	2.70407e-05	0.000560922	0.00032989	HLA-A/HLA-B/NLRC5/HLA-F/NMI	5
ENSG00000204264	PSMB8	lightyellow					GO:0002460	GO:0002460	adaptive immune response based on somatic recombination of immune receptors built from immunoglobulin superfamily domains	6/29	458/21081	3.16219e-05	0.000639554	0.000376135	HLA-A/HLA-B/B2M/BTN3A2/BTN3A3/HLA-F	6
ENSG00000206337	HCP5	lightyellow					GO:0050852	GO:0050852	T cell receptor signaling pathway	5/29	312/21081	6.10042e-05	0.00109636	0.000644793	HLA-A/PSMB8/BTN3A2/BTN3A3/PSMB9	5
ENSG00000186470	BTN3A2	lightyellow					GO:0002369	GO:0002369	T cell cytokine production	03/29	57/21081	6.51463e-05	0.00112135	0.000659488	HLA-A/B2M/HLA-F	3
ENSG00000141574	SECTM1	lightyellow					GO:0045646	GO:0045646	regulation of erythrocyte differentiation	03/29	62/21081	8.38166e-05	0.0013896	0.000817254	B2M/STAT1/ISG15	3
ENSG00000163840	DTX3L	lightyellow					GO:0035563	GO:0035563	positive regulation of chromatin binding	02/29	13/21081	0.000141192	0.00223969	0.00131721	DTX3L/PARP9	2
ENSG00000111801	BTN3A3	lightyellow					GO:0002708	GO:0002708	positive regulation of lymphocyte mediated immunity	04/29	198/21081	0.000149171	0.00232075	0.00136488	HLA-A/HLA-B/B2M/HLA-F	4
ENSG00000166979	EVA1C	lightyellow					GO:0002833	GO:0002833	positive regulation of response to biotic stimulus	5/29	383/21081	0.000159877	0.00241323	0.00141927	PSMB8/PARP9/NLRC5/HLA-F/PSMB9	5
ENSG00000181908	AP003774.1	lightyellow					GO:0031348	GO:0031348	negative regulation of defense response	5/29	388/21081	0.000169835	0.00249812	0.0014692	HLA-A/HLA-B/NLRC5/HLA-F/NMI	5
ENSG00000138496	PARP9	lightyellow	RG				GO:2001034	GO:2001034	positive regulation of double-strand break repair via nonhomologous end joining	02/29	16/21081	0.000216662	0.00302207	0.00177734	DTX3L/PARP9	2
ENSG00000123685	BATF3	lightyellow					GO:0031396	GO:0031396	regulation of protein ubiquitination	04/29	233/21081	0.000277984	0.0036867	0.00216822	CRY1/ISG15/DTX3L/NMI	4
ENSG00000125347	IRF1	lightyellow	UP in vRG				GO:0035740	GO:0035740	CD8-positive, alpha-beta T cell proliferation	02/29	21/21081	0.000377545	0.00449168	0.00264165	HLA-A/IRF1	2
ENSG00000140853	NLRC5	lightyellow					GO:2000564	GO:2000564	regulation of CD8-positive, alpha-beta T cell proliferation	02/29	21/21081	0.000377545	0.00449168	0.00264165	HLA-A/IRF1	2
ENSG00000204642	HLA-F	lightyellow					GO:0001909	GO:0001909	leukocyte mediated cytotoxicity	04/29	259/21081	0.000415157	0.00479803	0.00282182	HLA-A/HLA-B/B2M/HLA-F	4
ENSG00000240065	PSMB9	lightyellow					GO:0035458	GO:0035458	cellular response to interferon-beta	02/29	23/21081	0.000454076	0.00503216	0.00295952	STAT1/IRF1	2
ENSG00000123609	NMI	lightyellow					GO:0035561	GO:0035561	regulation of chromatin binding	02/29	24/21081	0.000494934	0.00541083	0.00318222	DTX3L/PARP9	2
							GO:0035456	GO:0035456	response to interferon-beta	02/29	33/21081	0.000939591	0.00904916	0.005322	STAT1/IRF1	2
							GO:0050690	GO:0050690	regulation of defense response to virus by virus	02/29	33/21081	0.000939591	0.00904916	0.005322	AP1S2/B2M	2
							GO:0033522	GO:0033522	histone H2A ubiquitination	02/29	34/21081	0.000997465	0.00938313	0.00551841	PCGF5/DTX3L	2
							GO:2001185	GO:2001185	regulation of CD8-positive, alpha-beta T cell activation	02/29	35/21081	0.00105702	0.00976968	0.00574575	HLA-A/IRF1	2
							GO:0016045	GO:0016045	detection of bacterium	02/29	36/21081	0.00111824	0.00987886	0.00580996	HLA-A/HLA-B	2
							GO:0001906	GO:0001906	cell killing	04/29	339/21081	0.00113564	0.00987886	0.00580996	HLA-A/HLA-B/B2M/HLA-F	4
							GO:0010499	GO:0010499	proteasomal ubiquitin-independent protein catabolic process	02/29	38/21081	0.00124569	0.0103893	0.00611016	PSMB8/PSMB9	2
							GO:0034101	GO:0034101	erythrocyte homeostasis	03/29	158/21081	0.00130814	0.0107988	0.00635099	B2M/STAT1/ISG15	3
							GO:0036037	GO:0036037	CD8-positive, alpha-beta T cell activation	02/29	45/21081	0.00174381	0.0136965	0.00805522	HLA-A/IRF1	2
							GO:0007259	GO:0007259	receptor signaling pathway via JAK-STAT	03/29	177/21081	0.00181088	0.0138326	0.00813523	STAT1/PARP9/NMI	3
							GO:0008333	GO:0008333	endosome to lysosome transport	02/29	55/21081	0.00259354	0.018285	0.0107538	SORT1/DTX3L	2
							GO:0042267	GO:0042267	natural killer cell mediated cytotoxicity	03/29	201/21081	0.00259923	0.018285	0.0107538	HLA-A/HLA-B/HLA-F	3
							GO:0001959	GO:0001959	regulation of cytokine-mediated signaling pathway	03/29	216/21081	0.00318474	0.0214704	0.0126272	STAT1/PARP9/NLRC5	3
							GO:1905330	GO:1905330	regulation of morphogenesis of an epithelium	03/29	221/21081	0.00339647	0.0225225	0.013246	STAT1/PSMB8/PSMB9	3
							GO:0033209	GO:0033209	tumor necrosis factor-mediated signaling pathway	03/29	228/21081	0.00370715	0.0242135	0.0142404	STAT1/PSMB8/PSMB9	3
							GO:0060759	GO:0060759	regulation of response to cytokine stimulus	03/29	230/21081	0.00379901	0.0243482	0.0143197	STAT1/PARP9/NLRC5	3
							GO:2001020	GO:2001020	regulation of response to DNA damage stimulus	03/29	253/21081	0.00495656	0.0306096	0.0180021	CRY1/DTX3L/PARP9	3
							GO:0097028	GO:0097028	dendritic cell differentiation	02/29	78/21081	0.00514314	0.0315212	0.0185383	HLA-B/BATF3	2
							GO:0006521	GO:0006521	regulation of cellular amino acid metabolic process	02/29	83/21081	0.00580351	0.035301	0.0207613	PSMB8/PSMB9	2
							GO:1900182	GO:1900182	positive regulation of protein localization to nucleus	02/29	84/21081	0.00594001	0.0358617	0.021091	DTX3L/PARP9	2
							GO:2000116	GO:2000116	regulation of cysteine-type endopeptidase activity	03/29	273/21081	0.00611931	0.0366705	0.0215667	IFI6/F3/PSMB9	3
							GO:2000027	GO:2000027	regulation of animal organ morphogenesis	03/29	289/21081	0.00715797	0.0416604	0.0245014	STAT1/PSMB8/PSMB9	3
							GO:0061418	GO:0061418	regulation of transcription from RNA polymerase II promoter in response to hypoxia	02/29	97/21081	0.00784658	0.0447034	0.026291	PSMB8/PSMB9	2
							GO:0032868	GO:0032868	response to insulin	03/29	303/21081	0.008148	0.046096	0.02711	SORT1/STAT1/CRY1	3

## Sheet: STable9 scRNAseq QC
Quality metrics
Quality metric	Treshold value
Max mito count, %	25
Min N Genes	1000
Max N Genes	7500
Min Log10(Genes per UMI)	0.8
Subsetting by quality metrics
Sample barcode	Cell line	Condition	N, before filtering	N, after filtering	Proportion
CMO301	BIONi010-C	Vehicle	3093	3029	97.9308
CMO302	HMGU1	Vehicle	3641	3527	96.869
CMO303	BIONi010-C	Hyper-IL-6	2415	2317	95.942
CMO304	HMGU1	Hyper-IL-6	2944	2754	93.5462
Doublet Finder results
Sample barcode	Cell line	Condition	N, Doublet	N, Singlet	Proportion
CMO301	BIONi010-C	Vehicle	159	2870	94.7507
CMO302	HMGU1	Vehicle	103	3424	97.0797
CMO303	BIONi010-C	Hyper-IL-6	105	2212	95.4683
CMO304	HMGU1	Hyper-IL-6	98	2656	96.4415

## Sheet: STable10 ClusterMarkers
ROC cell cluster markers										Cell type and states markers			Cell type assignment
	myAUC	avg_diff	power	avg_log2FC	pct.1	pct.2	cluster	gene		Cell type/state/process	Rationale		cluster	cluster name	long cluster name
SYT1	0.813	22.6012	0.626	32.6067	0.971	0.623	0	SYT1		cell division	PCNA, MKI67, ASPM		0	dExN mature	deep-layer excitatory neuron
RAB3A	0.804	0.848691	0.608	1.2244	0.927	0.452	0	RAB3A		pan radial glia	HES1, PAX6, SOX2		1	vRG	ventricular radial glia
GPM6A	0.802	0.297354	0.604	0.428991	0.973	0.844	0	GPM6A		ventricular radial glia cell adhesion	BCAN, ITGB8, COL11A1		2	IPC ExN newborn	intermediate progenitor cell/ newborn excitatory neuron
SEZ6L2	0.792	0.6061	0.584	0.874418	0.927	0.446	0	SEZ6L2		outer radial glia	HOPX, MOXD1, PTN, TNC		3	vRG glycolytic	glycolytic ventricular radial glia
RUNX1T1	0.788	7.85262	0.576	11.3289	0.822	0.346	0	RUNX1T1		intermediate progenitor cell	HES6, NHLH1, NEUROD4		4	N1	neuron 1
GRIA2	0.778	2.61717	0.556	3.77578	0.763	0.279	0	GRIA2		deep-layer excitatory neuron	NEUROD6, BCL11A, BCL11B		5	ChP-like	choroid plexus-like
PPP2R2B	0.77	2.37204	0.54	3.42213	0.794	0.347	0	PPP2R2B		inhibitory neuron	ASCL1, SLC32A1		6	dExN young	young deep-layer excitatory neuron
SHTN1	0.761	0.420534	0.522	0.606703	0.746	0.289	0	SHTN1		excitatory neuron	SLC17A6, SLC17A7, TBR1, NEUROD6, BCL11A		7	N2	neuron 2
NRN1	0.757	19.5933	0.514	28.2671	0.872	0.436	0	NRN1		pan neuron	SYT5, GAP43, DCX, MAP2, STMN2		8	N3	neuron 3
KIF5C	0.749	0.905135	0.498	1.30583	0.975	0.736	0	KIF5C		cell stress	DDIT3, P4HA1, VEGFA		9	vRG migrating	migrating ventricular radial glia
GNAO1	0.748	2.46903	0.496	3.56205	0.785	0.379	0	GNAO1		choroid plexus	TTR		10	vRG-div1	dividing ventricular radial glia 1
SLC17A7	0.747	3.951	0.494	5.70008	0.55	0.066	0	SLC17A7		layer 1 neuron	RELN		11	vRG-div2	dividing ventricular radial glia 2
DCX	0.743	1.26063	0.486	1.8187	0.967	0.644	0	DCX					12	N4	neuron 4
JPH4	0.74	3.23719	0.48	4.67028	0.781	0.406	0	JPH4					13	N5	neuron 5
SLA	0.74	6.04925	0.48	8.72722	0.511	0.036	0	SLA					14	IPC-div	dividing intermediate progenitor cell
CAMK2N1	0.737	8.58311	0.474	12.3828	0.898	0.605	0	CAMK2N1					15	Other	other
SNCA	0.736	1.694	0.472	2.44392	0.735	0.324	0	SNCA
AC004158.1	0.735	1.61768	0.47	2.33381	0.592	0.145	0	AC004158.1
SOX5	0.732	7.30286	0.464	10.5358	0.617	0.252	0	SOX5
ZBTB18	0.731	8.23923	0.462	11.8867	0.599	0.2	0	ZBTB18
TUBB4A	0.73	1.22637	0.46	1.76928	0.763	0.347	0	TUBB4A
ARG2	0.73	6.64925	0.46	9.59284	0.658	0.265	0	ARG2
STXBP1	0.73	3.91566	0.46	5.6491	0.771	0.388	0	STXBP1
CPE	0.728	1.56984	0.456	2.2648	0.967	0.753	0	CPE
FEZF2	0.726	3.81267	0.452	5.50053	0.6	0.211	0	FEZF2
RBFOX2	0.724	2.258	0.448	3.2576	0.936	0.628	0	RBFOX2
C3orf14	0.724	5.10001	0.448	7.35776	0.818	0.528	0	C3orf14
FAM49A	0.721	2.02294	0.442	2.91849	0.598	0.204	0	FAM49A
CDK5R1	0.72	1.19541	0.44	1.72461	0.741	0.358	0	CDK5R1
SSBP2	0.72	4.37548	0.44	6.31249	0.763	0.498	0	SSBP2
SPTAN1	0.717	4.13481	0.434	5.96526	0.886	0.652	0	SPTAN1
ARPP21	0.716	2.12357	0.432	3.06366	0.577	0.171	0	ARPP21
B3GAT1	0.715	2.80862	0.43	4.05198	0.613	0.236	0	B3GAT1
CELF4	0.713	1.59935	0.426	2.30737	0.763	0.388	0	CELF4
KIF3A	0.713	0.691705	0.426	0.997919	0.854	0.557	0	KIF3A
CELF5	0.711	0.365719	0.422	0.527621	0.747	0.372	0	CELF5
SEZ6	0.711	3.07786	0.422	4.44042	0.521	0.112	0	SEZ6				)
PGM2L1	0.71	10.5123	0.42	15.166	0.849	0.505	0	PGM2L1
THSD7A	0.709	2.33253	0.418	3.36513	0.771	0.421	0	THSD7A
CTTNBP2	0.708	2.01023	0.416	2.90015	0.562	0.175	0	CTTNBP2
TTC3	0.707	3.4522	0.414	4.98047	0.99	0.961	0	TTC3
KIFAP3	0.706	0.623157	0.412	0.899025	0.881	0.587	0	KIFAP3
PAK5	0.705	1.69676	0.41	2.4479	0.674	0.29	0	PAK5
DPF1	0.704	2.62017	0.408	3.78011	0.708	0.361	0	DPF1
PAFAH1B3	0.701	1.83948	0.402	2.65381	0.969	0.857	0	PAFAH1B3
SOX2	0.794	0.826029	0.588	1.19171	0.97	0.365	1	SOX2
SLC1A3	0.765	0.723315	0.53	1.04352	0.746	0.233	1	SLC1A3
METRN	0.751	3.93503	0.502	5.67705	0.811	0.345	1	METRN
GPM6B	0.727	3.97016	0.454	5.72773	0.879	0.633	1	GPM6B
MCM3	0.721	3.61506	0.442	5.21544	0.583	0.166	1	MCM3
GINS2	0.719	4.43988	0.438	6.40539	0.617	0.216	1	GINS2
NAP1L1	0.716	34.9693	0.432	50.45	0.976	0.889	1	NAP1L1
MCM7	0.712	0.264624	0.424	0.381771	0.669	0.317	1	MCM7
PHGDH	0.71	0.816427	0.42	1.17786	0.83	0.418	1	PHGDH
CDK4	0.704	1.77043	0.408	2.55419	0.777	0.459	1	CDK4
DBI	0.703	16.9683	0.406	24.4801	0.914	0.713	1	DBI
NHLH1	0.873	9.34865	0.746	13.4872	0.801	0.099	2	NHLH1
HES6	0.803	22.3911	0.606	32.3035	0.834	0.476	2	HES6
SOX11	0.795	24.2638	0.59	35.0053	0.985	0.835	2	SOX11
TCF4	0.782	25.3425	0.564	36.5615	0.993	0.762	2	TCF4
MIAT	0.778	9.02485	0.556	13.0201	0.89	0.588	2	MIAT
GADD45G	0.752	9.3915	0.504	13.5491	0.661	0.219	2	GADD45G
CHD7	0.736	1.90407	0.472	2.74699	0.85	0.504	2	CHD7
GSE1	0.731	2.75183	0.462	3.97005	0.721	0.321	2	GSE1
TAGLN3	0.731	19.3909	0.462	27.9751	0.899	0.666	2	TAGLN3
SHF	0.73	2.39257	0.46	3.45175	0.691	0.307	2	SHF
CRABP1	0.729	6.39107	0.458	9.22037	0.778	0.48	2	CRABP1
DLL3	0.714	9.39024	0.428	13.5473	0.599	0.243	2	DLL3
ELAVL4	0.712	2.56227	0.424	3.69658	0.891	0.553	2	ELAVL4
CNTN2	0.702	10.2279	0.404	14.7558	0.541	0.182	2	CNTN2
IGFBP2	0.833	7.51768	0.666	10.8457	0.999	0.932	3	IGFBP2
P4HA1	0.819	5.86368	0.638	8.4595	0.84	0.338	3	P4HA1
VEGFA	0.797	3.8387	0.594	5.53807	0.83	0.379	3	VEGFA
SOX21	0.788	3.2219	0.576	4.64821	0.966	0.397	3	SOX2
SLC16A3	0.777	2.24948	0.554	3.24531	0.767	0.249	3	SLC16A3
CKB	0.743	89.5177	0.486	129.147	0.992	0.963	3	CKB
TNIP1	0.718	4.33292	0.436	6.25108	0.688	0.3	3	TNIP1
AK4	0.711	2.47938	0.422	3.57699	0.607	0.209	3	AK4
PKM	0.709	40.5175	0.418	58.4545	0.992	0.932	3	PKM
GPI	0.707	5.6445	0.414	8.1433	0.869	0.683	3	GPI
SOX9	0.706	6.72313	0.412	9.69943	0.707	0.308	3	SOX9
BNIP3L	0.706	6.51986	0.412	9.40617	0.963	0.859	3	BNIP3L
LDHB	0.246	18.5912	0.508	26.8215	0.864	0.973	4	LDHB
RPS27	0.874	180.803	0.748	260.844	0.998	0.992	5	RPS27
TPT1	0.869	369.8	0.738	533.509	1	0.988	5	TPT1
FTL	0.862	Inf	0.724	Inf	0.997	0.979	5	FTL
RPL41	0.859	217.803	0.718	314.223	1	0.996	5	RPL41
GSTP1	0.859	16.8031	0.718	24.2417	0.994	0.878	5	GSTP1
RHOC	0.857	0.896353	0.714	1.29316	0.879	0.26	5	RHOC
ZFP36L2	0.853	48.7348	0.706	70.3094	0.84	0.249	5	ZFP36L2
RPS19	0.851	118.116	0.702	170.406	0.998	0.995	5	RPS19
RPL13A	0.848	117.803	0.696	169.954	1	0.991	5	RPL13A
RPL17	0.845	137.803	0.69	198.808	1	0.99	5	RPL17
RPL8	0.843	115.803	0.686	167.069	1	0.992	5	RPL8
RPS12	0.841	207.803	0.682	299.796	1	0.99	5	RPS12
WLS	0.841	12.7545	0.682	18.4008	0.851	0.245	5	WLS
RPL36	0.836	104.794	0.672	151.186	1	0.988	5	RPL36
NPC2	0.835	11.6473	0.67	16.8035	0.843	0.319	5	NPC2
IFITM3	0.835	17.8006	0.67	25.6808	0.864	0.267	5	IFITM3
RPS18	0.835	156.803	0.67	226.219	1	0.994	5	RPS18
ITM2B	0.833	6.68123	0.666	9.63898	0.975	0.855	5	ITM2B
RPS28	0.829	109.804	0.658	158.414	1	0.991	5	RPS28
RPLP1	0.827	169.803	0.654	244.974	1	0.995	5	RPLP1
RPS27A	0.827	123.802	0.654	178.609	1	0.994	5	RPS27A
RPS15A	0.826	109.803	0.652	158.412	1	0.989	5	RPS15A
RPL30	0.826	106.764	0.652	154.027	1	0.991	5	RPL30
PLTP	0.824	19.8786	0.648	28.6788	0.831	0.291	5	PLTP
RPS16	0.824	128.803	0.648	185.823	1	0.985	5	RPS16
RPL21	0.824	93.8051	0.648	135.332	1	0.992	5	RPL21
RPS14	0.824	115.803	0.648	167.069	1	0.992	5	RPS14
RPS23	0.822	133.101	0.644	192.024	1	0.992	5	RPS23
RPL13	0.821	144.803	0.642	208.907	0.998	0.995	5	RPL13
RPL3	0.82	91.7849	0.64	132.418	0.997	0.99	5	RPL3
RPL27A	0.82	31.8031	0.64	45.8821	0.998	0.959	5	RPL27A
RSPO3	0.819	5.80307	0.638	8.37206	0.768	0.18	5	RSPO3
SNHG29	0.817	95.5112	0.634	137.793	0.995	0.965	5	SNHG29
RPL26	0.814	107.93	0.628	155.71	0.998	0.991	5	RPL26
HSPB1	0.813	25.7822	0.626	37.1958	0.94	0.489	5	HSPB1
RPS20	0.812	13.1166	0.624	18.9233	0.995	0.918	5	RPS20
MSX1	0.811	24.8064	0.622	35.7881	0.746	0.162	5	MSX1
RPL5	0.811	86.9303	0.622	125.414	1	0.992	5	RPL5
RPL39	0.81	126.803	0.62	182.938	0.997	0.993	5	RPL39
RPS25	0.81	39.8031	0.62	57.4237	1	0.984	5	RPS25
RPL35A	0.81	80.8031	0.62	116.574	0.998	0.991	5	RPL35A
RPS3A	0.809	148.803	0.618	214.677	1	0.993	5	RPS3A
RPL22	0.809	35.8034	0.618	51.6534	1	0.976	5	RPL22
RPS8	0.807	186.803	0.614	269.5	1	0.995	5	RPS8
RPS29	0.806	66.8487	0.612	96.4423	0.998	0.99	5	RPS29
RPS7	0.806	85.8031	0.612	123.788	1	0.989	5	RPS7
RPL28	0.804	104.803	0.608	151.199	1	0.992	5	RPL28
RPL6	0.804	92.8031	0.608	133.887	1	0.993	5	RPL6
RPL37	0.804	49.8031	0.608	71.8506	1	0.993	5	RPL37
TPBG	0.803	11.5067	0.606	16.6007	0.846	0.356	5	TPBG
RPS26	0.802	44.1087	0.604	63.6354	1	0.988	5	RPS26
PFDN5	0.802	5.01324	0.604	7.23257	0.991	0.944	5	PFDN5
NEAT1	0.802	32.8031	0.604	47.3248	0.876	0.442	5	NEAT1
EEF1A1	0.802	182.803	0.604	263.729	1	0.998	5	EEF1A1
RPL9	0.802	155.803	0.604	224.776	0.998	0.991	5	RPL9
RPS9	0.801	71.0996	0.602	102.575	1	0.984	5	RPS9
KRT18	0.801	12.8056	0.602	18.4745	0.655	0.073	5	KRT18
RCN1	0.801	1.429	0.602	2.06161	0.94	0.501	5	RCN1
RPS24	0.8	116.803	0.6	168.511	1	0.993	5	RPS24
RPL12	0.798	98.8027	0.596	142.542	0.998	0.969	5	RPL12
RPL19	0.797	78.8212	0.594	113.715	1	0.99	5	RPL19
RPLP2	0.797	64.4228	0.594	92.9425	0.998	0.99	5	RPLP2
RPL18	0.796	98.8031	0.592	142.543	1	0.994	5	RPL18
RPL18A	0.796	83.8031	0.592	120.902	1	0.992	5	RPL18A
RPS2	0.796	106.803	0.592	154.084	1	0.993	5	RPS2
PSAP	0.795	11.7952	0.59	17.0169	0.951	0.689	5	PSAP
RPLP0	0.794	10.804	0.588	15.5869	1	0.98	5	RPLP0
RPL29	0.794	85.9445	0.588	123.992	1	0.992	5	RPL29
RPL11	0.794	69.8031	0.588	100.705	1	0.994	5	RPL11
RPS5	0.792	85.7936	0.584	123.774	1	0.987	5	RPS5
RPL34	0.792	73.8031	0.584	106.475	1	0.993	5	RPL34
SLC2A1	0.792	42.4476	0.584	61.2389	0.723	0.235	5	SLC2A1
RACK1	0.791	84.8031	0.582	122.345	1	0.984	5	RACK1
BAMBI	0.79	8.20111	0.58	11.8317	0.633	0.071	5	BAMBI
NTRK2	0.79	5.47139	0.58	7.89354	0.861	0.385	5	NTRK2
RPS10	0.79	21.4596	0.58	30.9596	0.983	0.873	5	RPS10
GAS5	0.79	56.8089	0.58	81.9579	0.934	0.731	5	GAS5
NACA	0.789	41.8031	0.578	60.3091	1	0.99	5	NACA
RPS6	0.789	120.803	0.578	174.282	0.995	0.967	5	RPS6
P4HB	0.788	9.80217	0.576	14.1415	0.911	0.602	5	P4HB
FTH1	0.788	Inf	0.576	Inf	1	0.995	5	FTH1
VIM	0.788	Inf	0.576	Inf	0.998	0.704	5	VIM
RPL15	0.788	99.1139	0.576	142.991	1	0.995	5	RPL15
RPL27	0.787	36.4899	0.574	52.6437	1	0.978	5	RPL27
RPS3	0.786	52.8031	0.572	76.1788	0.998	0.989	5	RPS3
SNHG32	0.786	8.10761	0.572	11.6968	0.85	0.501	5	SNHG32
RPS21	0.785	75.5629	0.57	109.014	0.998	0.985	5	RPS21
RPL24	0.784	56.8031	0.568	81.9495	1	0.992	5	RPL24
EMP3	0.783	0.174015	0.566	0.251051	0.745	0.223	5	EMP3
RPS13	0.782	106.803	0.564	154.084	1	0.993	5	RPS13
RPS11	0.781	36.8031	0.562	53.0956	0.997	0.978	5	RPS11
RPL35	0.78	13.803	0.56	19.9135	1	0.986	5	RPL35
RPL31	0.78	25.8213	0.56	37.2523	0.984	0.926	5	RPL31
RPS15	0.779	96.7655	0.558	139.603	0.998	0.991	5	RPS15
FAU	0.779	26.0694	0.558	37.6102	1	0.99	5	FAU
RPL37A	0.779	121.801	0.558	175.721	1	0.996	5	RPL37A
RPL10A	0.778	23.803	0.556	34.3405	0.997	0.976	5	RPL10A
RPL32	0.777	106.801	0.554	154.081	1	0.994	5	RPL32
RPL36A	0.776	65.804	0.552	94.9351	0.997	0.977	5	RPL36A
ANXA5	0.776	4.69176	0.552	6.76878	0.843	0.378	5	ANXA5
CYSTM1	0.775	7.07011	0.55	10.2	0.699	0.22	5	CYSTM1
MIF	0.774	72.8031	0.548	105.033	1	0.995	5	MIF
CTSD	0.774	11.5731	0.548	16.6965	0.829	0.429	5	CTSD
RPL10	0.773	99.7536	0.546	143.914	1	0.996	5	RPL10
RPL23A	0.773	35.8031	0.546	51.6529	0.998	0.977	5	RPL23A
UBA52	0.772	24.4788	0.544	35.3155	0.995	0.971	5	UBA52
SERF2	0.772	45.8031	0.544	66.0799	0.989	0.932	5	SERF2
EEF1D	0.772	3.77592	0.544	5.4475	0.978	0.779	5	EEF1D
OTX2	0.771	2.48654	0.542	3.58731	0.556	0.016	5	OTX2
TMED9	0.771	1.83024	0.542	2.64048	0.915	0.624	5	TMED9
RPS4Y1	0.769	18.7603	0.538	27.0654	0.966	0.888	5	RPS4Y1
CRYAB	0.769	31.8031	0.538	45.8821	0.588	0.07	5	CRYAB
RPL7A	0.769	17.8212	0.538	25.7106	1	0.989	5	RPL7A
CNTNAP2	0.768	7.75467	0.536	11.1876	0.87	0.475	5	CNTNAP2
RPL7	0.767	12.7881	0.534	18.4494	0.998	0.969	5	RPL7
RPL23	0.766	55.4895	0.532	80.0544	1	0.965	5	RPL23
CDO1	0.766	4.50291	0.532	6.49632	0.765	0.37	5	CDO1
CNN3	0.766	5.22087	0.532	7.53213	0.911	0.626	5	CNN3
RPL38	0.765	60.783	0.53	87.6913	0.998	0.981	5	RPL38
KDELR1	0.764	8.58964	0.528	12.3922	0.944	0.774	5	KDELR1
PALLD	0.764	18.1737	0.528	26.2192	0.74	0.336	5	PALLD
S100A6	0.761	19.804	0.522	28.5711	0.687	0.243	5	S100A6
SNHG6	0.76	54.4758	0.52	78.592	0.975	0.894	5	SNHG6
BMP7	0.759	4.55843	0.518	6.57642	0.661	0.164	5	BMP7
SEC11A	0.759	8.50007	0.518	12.263	0.9	0.653	5	SEC11A
EEF1G	0.757	14.8031	0.514	21.3563	0.998	0.984	5	EEF1G
MDK	0.757	10.9339	0.514	15.7743	0.875	0.517	5	MDK
LGI1	0.757	5.86599	0.514	8.46284	0.545	0.041	5	LGI1
BSG	0.756	40.7997	0.512	58.8615	0.959	0.832	5	BSG
PDLIM2	0.756	6.78808	0.512	9.79312	0.707	0.225	5	PDLIM2
HES1	0.756	1.5825	0.512	2.28306	0.799	0.315	5	HES1
WNT2B	0.755	11.7684	0.51	16.9782	0.6	0.124	5	WNT2B
PRTG	0.754	5.74287	0.508	8.28522	0.552	0.055	5	PRTG
COMMD6	0.754	10.7478	0.508	15.5058	0.98	0.904	5	COMMD6
RPSA	0.754	0.803092	0.508	1.15862	0.998	0.984	5	RPSA
YBX3	0.753	4.79956	0.506	6.9243	0.66	0.195	5	YBX3
SNHG7	0.753	20.9103	0.506	30.1672	0.859	0.555	5	SNHG7
C4orf3	0.753	13.7774	0.506	19.8766	0.901	0.699	5	C4orf3
SOX2-OT	0.752	30.4737	0.504	43.9642	0.578	0.111	5	SOX2-OT
FOS	0.751	29.1154	0.502	42.0047	0.845	0.517	5	FOS
PRNP	0.75	4.75357	0.5	6.85795	0.757	0.369	5	PRNP
ERP29	0.75	6.4645	0.5	9.3263	0.918	0.704	5	ERP29
CD9	0.75	3.21392	0.5	4.63671	0.726	0.244	5	CD9
TRMT112	0.75	16.01	0.5	23.0975	0.931	0.707	5	TRMT112
HTRA1	0.75	0.803073	0.5	1.15859	0.668	0.205	5	HTRA1
EIF1	0.749	87.8031	0.498	126.673	0.995	0.993	5	EIF1
CIB1	0.749	3.50301	0.498	5.05377	0.674	0.229	5	CIB1
SPATS2L	0.748	7.07891	0.496	10.2127	0.643	0.201	5	SPATS2L
COL18A1	0.747	0.99543	0.494	1.4361	0.602	0.135	5	COL18A1
NOP53	0.747	9.63551	0.494	13.9011	0.882	0.618	5	NOP53
B2M	0.747	1.80339	0.494	2.60175	0.823	0.423	5	B2M
FAM89A	0.747	20.8031	0.494	30.0125	0.575	0.113	5	FAM89A
CSTB	0.746	9.55398	0.492	13.7835	0.912	0.678	5	CSTB
BLVRB	0.746	2.84214	0.492	4.10034	0.719	0.284	5	BLVRB
RPL14	0.746	34.6706	0.492	50.019	1	0.984	5	RPL14
CYBA	0.745	5.52972	0.49	7.9777	0.618	0.154	5	CYBA
SQSTM1	0.745	43.788	0.49	63.1727	0.773	0.435	5	SQSTM1
TTR	0.744	Inf	0.488	Inf	0.52	0.053	5	TTR
RPS4X	0.743	15.8032	0.486	22.7992	0.997	0.983	5	RPS4X
SELENOM	0.743	3.54469	0.486	5.11391	0.679	0.271	5	SELENOM
CLDN5	0.743	65.8029	0.486	94.9335	0.603	0.172	5	CLDN5
TGIF1	0.743	4.28261	0.486	6.1785	0.65	0.196	5	TGIF1
KRT8	0.743	23.7478	0.486	34.2608	0.497	0.013	5	KRT8
SLC3A2	0.743	5.74882	0.486	8.2938	0.854	0.545	5	SLC3A2
JUN	0.743	2.48699	0.486	3.58797	0.908	0.607	5	JUN
LHFPL6	0.742	3.11516	0.484	4.49422	0.599	0.13	5	LHFPL6
KLHDC8B	0.742	0.378209	0.484	0.545641	0.627	0.181	5	KLHDC8B
SNHG8	0.74	17.3531	0.48	25.0352	0.76	0.418	5	SNHG8
ATRAID	0.738	5.56905	0.476	8.03443	0.82	0.479	5	ATRAID
ZFAS1	0.737	72.7746	0.474	104.992	0.967	0.912	5	ZFAS1
IGFBP7	0.737	44.6763	0.474	64.4542	0.492	0.024	5	IGFBP7
ATP5MC2	0.736	18.714	0.472	26.9986	0.983	0.918	5	ATP5MC2
HLA-B	0.736	4.22542	0.472	6.096	0.737	0.349	5	HLA-B
TMBIM6	0.734	2.99627	0.468	4.3227	0.958	0.831	5	TMBIM6
PTGDS	0.734	64.803	0.468	93.491	0.508	0.057	5	PTGDS
OBSL1	0.734	5.23805	0.468	7.5569	0.693	0.29	5	OBSL1
DAD1	0.733	3.47721	0.466	5.01655	0.945	0.8	5	DAD1
VGLL4	0.733	4.65937	0.466	6.72205	0.796	0.492	5	VGLL4
IGFBP5	0.733	75.8031	0.466	109.361	0.759	0.406	5	IGFBP5
RPS17	0.732	24.803	0.464	35.7832	0.986	0.933	5	RPS17
GAPDH	0.73	75.8031	0.46	109.361	1	0.994	5	GAPDH
EGR1	0.73	3.80309	0.46	5.4867	0.718	0.344	5	EGR1
CXCR4	0.73	0.767665	0.46	1.10751	0.705	0.289	5	CXCR4
TMEM256	0.729	2.16654	0.458	3.12565	0.823	0.508	5	TMEM256
MAF	0.729	4.90462	0.458	7.07588	0.571	0.133	5	MAF
QPRT	0.729	0.762958	0.458	1.10072	0.669	0.242	5	QPRT
HLA-A	0.728	10.5635	0.456	15.2399	0.842	0.542	5	HLA-A
ENO1	0.728	0.803064	0.456	1.15858	0.995	0.948	5	ENO1
ANGPTL4	0.727	40.5802	0.454	58.5448	0.505	0.063	5	ANGPTL4
EIF3F	0.726	10.818	0.452	15.607	0.956	0.849	5	EIF3F
SAT2	0.725	5.88705	0.45	8.49321	0.906	0.735	5	SAT2
HILPDA	0.724	45.798	0.448	66.0725	0.727	0.419	5	HILPDA
CIRBP	0.723	22.7833	0.446	32.8693	0.995	0.958	5	CIRBP
MEST	0.723	20.4946	0.446	29.5674	0.745	0.389	5	MEST
PDLIM5	0.723	4.66851	0.446	6.73523	0.633	0.225	5	PDLIM5
GAP43	0.277	5.48922	0.446	7.91927	0.517	0.824	5	GAP43
EMC2	0.722	15.0083	0.444	21.6524	0.669	0.292	5	EMC2
FAM162A	0.721	2.65797	0.442	3.83464	0.882	0.61	5	FAM162A
VKORC1	0.72	16.3701	0.44	23.6171	0.889	0.651	5	VKORC1
PHPT1	0.72	5.80596	0.44	8.37623	0.973	0.883	5	PHPT1
BRI3	0.72	7.10223	0.44	10.2463	0.948	0.841	5	BRI3
NFE2L2	0.72	4.50636	0.44	6.5013	0.668	0.268	5	NFE2L2
RPL4	0.719	17.1082	0.438	24.682	0.994	0.97	5	RPL4
ATP6V0E1	0.719	4.35084	0.438	6.27693	0.804	0.487	5	ATP6V0E1
TOMM7	0.718	15.7949	0.436	22.7873	0.973	0.91	5	TOMM7
MLF1	0.718	8.26202	0.436	11.9196	0.697	0.324	5	MLF1
TRAM1	0.717	2.74736	0.434	3.9636	0.655	0.273	5	TRAM1
HLA-C	0.717	7.10097	0.434	10.2445	0.697	0.323	5	HLA-C
IER3	0.717	22.8037	0.434	32.8988	0.542	0.149	5	IER3
TMEM205	0.716	5.52658	0.432	7.97316	0.724	0.382	5	TMEM205
IFITM2	0.716	1.80123	0.432	2.59862	0.571	0.147	5	IFITM2
MRPS6	0.715	13.1909	0.43	19.0305	0.854	0.656	5	MRPS6
IER2	0.715	3.48325	0.43	5.02526	0.821	0.544	5	IER2
TPI1	0.715	15.8031	0.43	22.799	0.995	0.954	5	TPI1
PLS3	0.714	5.68275	0.428	8.19848	0.481	0.068	5	PLS3
CST3	0.714	9.75548	0.428	14.0742	0.887	0.674	5	CST3
GPX4	0.714	2.42513	0.428	3.49873	0.987	0.914	5	GPX4
ST5	0.713	0.322326	0.426	0.465019	0.6	0.199	5	ST5
LRPAP1	0.712	3.69952	0.424	5.33728	0.763	0.449	5	LRPAP1
CHCHD10	0.711	9.79714	0.422	14.1343	0.635	0.267	5	CHCHD10
JUNB	0.711	21.677	0.422	31.2733	0.61	0.229	5	JUNB
UBXN4	0.711	9.31018	0.422	13.4318	0.903	0.698	5	UBXN4
LAMP2	0.71	3.14134	0.42	4.53199	0.605	0.231	5	LAMP2
SPRY1	0.71	5.17471	0.42	7.46553	0.495	0.089	5	SPRY1
DNAJB2	0.71	5.24978	0.42	7.57383	0.663	0.318	5	DNAJB2
OST4	0.71	4.70138	0.42	6.78266	0.955	0.83	5	OST4
SSR4	0.709	9.92284	0.418	14.3156	0.931	0.855	5	SSR4
CD44	0.709	5.58277	0.418	8.05424	0.487	0.074	5	CD44
CAST	0.709	1.6558	0.418	2.38881	0.569	0.179	5	CAST
PGLS	0.708	10.5168	0.416	15.1726	0.89	0.716	5	PGLS
TNFRSF1A	0.708	3.36468	0.416	4.85421	0.55	0.153	5	TNFRSF1A
PDIA6	0.708	3.70237	0.416	5.34139	0.909	0.728	5	PDIA6
CHPF	0.707	5.03642	0.414	7.26602	0.638	0.285	5	CHPF
PIFO	0.707	5.94088	0.414	8.57087	0.469	0.062	5	PIFO
MYL12A	0.706	39.4896	0.412	56.9714	0.726	0.409	5	MYL12A
EEF2	0.705	8.8052	0.41	12.7032	0.995	0.972	5	EEF2
TMED10	0.705	6.1144	0.41	8.82121	0.84	0.585	5	TMED10
UQCRB	0.705	49.1248	0.41	70.8722	0.972	0.929	5	UQCRB
SULF1	0.704	30.8096	0.408	44.4488	0.42	0.014	5	SULF1
IFI27L2	0.703	2.99327	0.406	4.31837	0.754	0.447	5	IFI27L2
NENF	0.703	6.40012	0.406	9.23342	0.671	0.308	5	NENF
CCNG1	0.702	2.69162	0.404	3.88319	0.677	0.359	5	CCNG1
TSTD1	0.702	1.47997	0.404	2.13515	0.575	0.193	5	TSTD1
NES	0.702	8.93213	0.404	12.8863	0.661	0.29	5	NES
KRTCAP2	0.701	3.81346	0.402	5.50166	0.893	0.732	5	KRTCAP2
NEUROD2	0.87	7.4249	0.74	10.7119	0.955	0.231	6	NEUROD2
TUBA1A	0.847	46.6479	0.694	67.2987	1	0.998	6	TUBA1A
LMO4	0.847	11.96	0.694	17.2546	0.902	0.485	6	LMO4
MAP1B	0.835	96.6403	0.67	139.422	0.999	0.996	6	MAP1B
STMN1	0.835	22.6145	0.67	32.6259	1	0.975	6	STMN1
TUBB2B	0.825	24.6479	0.65	35.5594	1	0.989	6	TUBB2B
SSTR2	0.816	26.6474	0.632	38.4441	0.772	0.229	6	SSTR2
MYT1L	0.814	19.7493	0.628	28.4922	0.9	0.427	6	MYT1L
CD24	0.809	11.1402	0.618	16.0719	0.997	0.841	6	CD24
RTN1	0.804	5.69141	0.608	8.21097	0.978	0.656	6	RTN1
RGMB	0.802	1.26757	0.604	1.82872	0.774	0.29	6	RGMB
MARCKSL1	0.802	5.69144	0.604	8.21102	1	0.987	6	MARCKSL1
PRDM8	0.799	8.4852	0.598	12.2416	0.715	0.14	6	PRDM8
DDAH2	0.797	4.13834	0.594	5.97036	0.986	0.835	6	DDAH2
CALM1	0.794	12.3528	0.588	17.8213	1	0.976	6	CALM1
RBFOX21	0.786	0.350741	0.572	0.506013	0.969	0.66	6	RBFOX2
DCX1	0.784	2.97098	0.568	4.28622	0.993	0.678	6	DCX
NFIB	0.782	11.6479	0.564	16.8044	0.992	0.728	6	NFIB
BARHL1	0.78	5.26965	0.56	7.6025	0.627	0.083	6	BARHL1
SRRM4	0.776	3.75135	0.552	5.41206	0.824	0.362	6	SRRM4
ELAVL41	0.776	1.5072	0.552	2.17444	0.951	0.555	6	ELAVL4
CEP170	0.775	7.37639	0.55	10.6419	0.958	0.715	6	CEP170
TERF2IP	0.772	8.6042	0.544	12.4132	0.988	0.806	6	TERF2IP
APC	0.772	16.3191	0.544	23.5436	0.917	0.653	6	APC
SCG3	0.771	3.71893	0.542	5.36528	0.93	0.514	6	SCG3
CRTAC1	0.771	7.63063	0.542	11.0087	0.583	0.051	6	CRTAC1
KLC1	0.769	9.30742	0.538	13.4278	0.966	0.748	6	KLC1
TMEFF1	0.769	4.08756	0.538	5.8971	0.917	0.602	6	TMEFF1
SOX4	0.769	17.6479	0.538	25.4606	1	0.955	6	SOX4
SH3BP5	0.764	0.647813	0.528	0.934597	0.867	0.415	6	SH3BP5
ST6GAL2	0.762	6.69904	0.524	9.66467	0.673	0.195	6	ST6GAL2
GPC2	0.758	0.740977	0.516	1.069	0.893	0.531	6	GPC2
TSPAN13	0.754	2.12958	0.508	3.07234	0.873	0.47	6	TSPAN13
UCHL1	0.754	2.5988	0.508	3.74927	0.988	0.93	6	UCHL1
KIDINS220	0.754	2.61615	0.508	3.77431	0.949	0.713	6	KIDINS220
NREP	0.753	1.36986	0.506	1.97629	0.985	0.917	6	NREP
FNBP1L	0.748	9.5895	0.496	13.8347	0.94	0.788	6	FNBP1L
PCSK1N	0.746	0.689405	0.492	0.994602	0.992	0.887	6	PCSK1N
BZW2	0.741	4.3337	0.482	6.2522	0.866	0.526	6	BZW2
IRX2	0.739	2.22999	0.478	3.21719	0.589	0.152	6	IRX2
YWHAG	0.733	1.382	0.466	1.9938	0.912	0.666	6	YWHAG
NCAM1	0.731	2.24032	0.462	3.2321	0.934	0.758	6	NCAM1
KIFAP31	0.727	1.63414	0.454	2.35756	0.892	0.618	6	KIFAP3
NTRK1	0.727	4.06426	0.454	5.86349	0.472	0.022	6	NTRK1
PTMS	0.722	2.53982	0.444	3.66418	0.999	0.986	6	PTMS
DOCK4	0.722	3.35465	0.444	4.83973	0.611	0.208	6	DOCK4
ACOT7	0.719	0.929641	0.438	1.34119	0.779	0.444	6	ACOT7
ACTL6B	0.718	1.43234	0.436	2.06643	0.682	0.278	6	ACTL6B
ELAVL2	0.716	0.621654	0.432	0.896857	0.805	0.42	6	ELAVL2
CNR1	0.716	6.23682	0.432	8.99783	0.566	0.165	6	CNR1
PRKX	0.715	2.03194	0.43	2.93147	0.599	0.197	6	PRKX
AP1S2	0.714	2.69729	0.428	3.89137	0.808	0.538	6	AP1S2
MAP6	0.714	5.00468	0.428	7.22022	0.863	0.624	6	MAP6
CXADR	0.713	0.471803	0.426	0.680668	0.908	0.688	6	CXADR
GSTA4	0.713	1.71086	0.426	2.46825	0.904	0.677	6	GSTA4
RAB2A	0.71	1.39334	0.42	2.01017	0.954	0.837	6	RAB2A
ATP1A3	0.709	10.2614	0.418	14.8041	0.818	0.465	6	ATP1A3
GDI1	0.708	3.5101	0.416	5.064	0.928	0.745	6	GDI1
EVL	0.707	0.299333	0.414	0.431846	0.894	0.663	6	EVL
TRIM36	0.707	2.07223	0.414	2.9896	0.638	0.291	6	TRIM36
SBK1	0.706	0.345814	0.412	0.498904	0.852	0.538	6	SBK1
DPF3	0.706	2.94388	0.412	4.24712	0.527	0.138	6	DPF3
GNG3	0.706	0.992109	0.412	1.43131	0.824	0.487	6	GNG3
C5orf38	0.706	3.51111	0.412	5.06547	0.512	0.117	6	C5orf38
MTSS1	0.705	3.46627	0.41	5.00078	0.696	0.368	6	MTSS1
DYNC1I2	0.702	1.48549	0.404	2.14311	0.946	0.804	6	DYNC1I2
MAPK8	0.701	2.24712	0.402	3.24191	0.733	0.415	6	MAPK8
AKIRIN2	0.701	3.365	0.402	4.85467	0.78	0.526	6	AKIRIN2
YWHAQ	0.701	1.71554	0.402	2.475	0.995	0.954	6	YWHAQ
PHOX2B	0.842	3.41127	0.684	4.92142	0.702	0.021	7	PHOX2B
TLX3	0.769	3.4918	0.538	5.0376	0.549	0.013	7	TLX3
ANK3	0.731	6.25967	0.462	9.03079	0.862	0.496	7	ANK3
DDAH21	0.299	0.266051	0.402	0.38383	0.682	0.856	7	DDAH2
LHX1	0.881	7.48585	0.762	10.7998	0.836	0.107	8	LHX1
MAB21L1	0.859	8.4039	0.718	12.1243	0.783	0.11	8	MAB21L1
LHX1-DT	0.841	2.78725	0.682	4.02115	0.748	0.083	8	LHX1-DT
STMN2	0.812	24.83	0.624	35.8221	1	0.591	8	STMN2
UCHL11	0.795	2.87734	0.59	4.15112	1	0.93	8	UCHL1
VAMP2	0.776	2.73643	0.552	3.94784	0.99	0.833	8	VAMP2
PCSK1N1	0.773	4.73544	0.546	6.8318	0.997	0.888	8	PCSK1N
MLLT11	0.77	0.926089	0.54	1.33606	0.99	0.847	8	MLLT11
DAAM1	0.76	0.473423	0.52	0.683005	0.947	0.708	8	DAAM1
KIF5C1	0.759	2.14152	0.518	3.08956	0.973	0.765	8	KIF5C
PKIA	0.756	0.798748	0.512	1.15235	0.904	0.574	8	PKIA
SEZ6L21	0.754	3.41828	0.508	4.93153	0.91	0.504	8	SEZ6L2
RAB3A1	0.753	2.82884	0.506	4.08115	0.904	0.51	8	RAB3A
CADM2	0.753	4.92249	0.506	7.10164	0.715	0.261	8	CADM2
GNG31	0.752	0.270788	0.504	0.390664	0.879	0.487	8	GNG3
SCG31	0.749	1.00961	0.498	1.45655	0.926	0.518	8	SCG3
CRMP1	0.749	7.78815	0.498	11.2359	0.979	0.775	8	CRMP1
THSD7A1	0.746	1.94803	0.492	2.81042	0.867	0.457	8	THSD7A
CPE1	0.745	2.85654	0.49	4.12112	0.958	0.779	8	CPE
DNER	0.743	11.7107	0.486	16.895	0.83	0.513	8	DNER
KIFAP32	0.734	2.37544	0.468	3.42704	0.912	0.62	8	KIFAP3
OLFM1	0.733	17.8309	0.466	25.7246	0.846	0.553	8	OLFM1
TFAP2A	0.73	4.29253	0.46	6.19281	0.547	0.105	8	TFAP2A
TTC9B	0.729	6.27932	0.458	9.05915	0.804	0.417	8	TTC9B
LHX5-AS1	0.729	5.45839	0.458	7.8748	0.5	0.049	8	LHX5-AS1
TUBB2A	0.729	5.89851	0.458	8.50976	0.99	0.902	8	TUBB2A
SNAP25	0.723	15.3974	0.446	22.2137	0.807	0.419	8	SNAP25
TUBB3	0.722	18.7212	0.444	27.009	1	0.904	8	TUBB3
RTN4	0.719	5.82888	0.438	8.40929	0.99	0.975	8	RTN4
SPINT2	0.716	1.74129	0.432	2.51214	0.777	0.414	8	SPINT2
EBF3	0.715	3.3636	0.43	4.85265	0.543	0.13	8	EBF3
PODXL2	0.714	7.62803	0.428	11.0049	0.905	0.708	8	PODXL2
NGRN	0.713	6.46877	0.426	9.33247	0.961	0.872	8	NGRN
PCP4	0.708	86.83	0.416	125.269	0.5	0.128	8	PCP4
NREP1	0.708	4.09867	0.416	5.91313	0.973	0.918	8	NREP
KIF3A1	0.704	2.23819	0.408	3.22903	0.867	0.591	8	KIF3A
EFNB3	0.943	13.39	0.886	19.3178	0.98	0.339	9	EFNB3
LY6H	0.919	49.9397	0.838	72.0478	0.995	0.718	9	LY6H
ITM2C	0.903	0.375841	0.806	0.542224	0.955	0.382	9	ITM2C
GYPC	0.903	1.4424	0.806	2.08095	0.891	0.142	9	GYPC
GPM6B1	0.886	0.957006	0.772	1.38067	0.995	0.646	9	GPM6B
ZNF385A	0.884	3.12884	0.768	4.51397	0.886	0.227	9	ZNF385A
PDLIM7	0.876	4.83373	0.752	6.9736	0.927	0.377	9	PDLIM7
PFN2	0.871	10.3293	0.742	14.9021	0.985	0.801	9	PFN2
SYNM	0.864	4.96854	0.728	7.16809	0.795	0.121	9	SYNM
POLR2L	0.863	9.51915	0.726	13.7332	0.989	0.717	9	POLR2L
MGST1	0.86	0.786894	0.72	1.13525	0.895	0.185	9	MGST1
AKR1B1	0.852	0.39849	0.704	0.574899	0.929	0.521	9	AKR1B1
TAGLN	0.851	3.95791	0.702	5.71006	0.759	0.092	9	TAGLN
ITSN1	0.845	0.960252	0.69	1.38535	0.913	0.52	9	ITSN1
ADGRV1	0.841	1.1918	0.682	1.71941	0.811	0.186	9	ADGRV1
AHNAK	0.839	0.685463	0.678	0.988914	0.786	0.137	9	AHNAK
RCN11	0.839	0.444848	0.678	0.641781	0.98	0.502	9	RCN1
VAMP5	0.835	3.97181	0.67	5.73011	0.717	0.072	9	VAMP5
CD99	0.834	11.5948	0.668	16.7278	0.982	0.438	9	CD99
CD91	0.83	1.35834	0.66	1.95967	0.844	0.242	9	CD9
MSN	0.829	2.9226	0.658	4.21642	0.835	0.248	9	MSN
RDX	0.829	5.95824	0.658	8.59593	0.978	0.705	9	RDX
PREX1	0.827	0.754803	0.654	1.08895	0.813	0.206	9	PREX1
ALDH9A1	0.827	2.41697	0.654	3.48695	0.86	0.309	9	ALDH9A1
APRT	0.825	4.25621	0.65	6.14041	0.909	0.485	9	APRT
LRRN1	0.825	2.47528	0.65	3.57108	0.915	0.43	9	LRRN1
RHOC1	0.819	3.51295	0.638	5.06811	0.849	0.267	9	RHOC
WWTR1	0.812	2.96871	0.624	4.28294	0.737	0.136	9	WWTR1
PCSK2	0.81	9.49587	0.62	13.6996	0.728	0.165	9	PCSK2
CRABP2	0.81	4.83264	0.62	6.97203	0.822	0.249	9	CRABP2
TMA7	0.808	0.955573	0.616	1.3786	0.998	0.896	9	TMA7
CD63	0.805	12.3795	0.61	17.8598	0.991	0.826	9	CD63
MAGED2	0.804	1.69478	0.608	2.44504	0.989	0.862	9	MAGED2
FBLN5	0.803	28.9544	0.606	41.7723	0.673	0.083	9	FBLN5
CADM3	0.803	0.186568	0.606	0.26916	0.862	0.418	9	CADM3
GNG5	0.803	2.93733	0.606	4.23768	0.976	0.511	9	GNG5
DAB2	0.802	6.36535	0.604	9.18327	0.637	0.044	9	DAB2
MSX2	0.798	0.811851	0.596	1.17125	0.677	0.09	9	MSX2
ACADVL	0.796	0.785599	0.592	1.13338	0.833	0.365	9	ACADVL
CCT2	0.795	2.90706	0.59	4.194	0.991	0.867	9	CCT2
PPIC	0.793	1.74684	0.586	2.52016	0.67	0.095	9	PPIC
LINC00472	0.787	3.33163	0.574	4.80653	0.666	0.12	9	LINC00472
EMP31	0.786	1.16976	0.572	1.68761	0.75	0.227	9	EMP3
UNC5B	0.784	8.82768	0.568	12.7356	0.717	0.194	9	UNC5B
ATP5MF	0.784	3.41706	0.568	4.92978	0.993	0.894	9	ATP5MF
EMP2	0.782	8.3312	0.564	12.0194	0.701	0.176	9	EMP2
DAP	0.782	3.09408	0.564	4.46381	0.764	0.286	9	DAP
DNPH1	0.78	2.36531	0.56	3.41243	0.833	0.376	9	DNPH1
SLCO3A1	0.776	4.9324	0.552	7.11595	0.771	0.285	9	SLCO3A1
ATP5ME	0.776	4.95369	0.552	7.14666	0.995	0.877	9	ATP5ME
HOXB-AS1	0.775	2.05194	0.55	2.96033	0.679	0.151	9	HOXB-AS1
SLC9A3R1	0.773	2.20836	0.546	3.18599	0.646	0.114	9	SLC9A3R1
GRIN2A	0.771	1.85219	0.542	2.67214	0.635	0.112	9	GRIN2A
WSCD2	0.771	1.18459	0.542	1.709	0.61	0.078	9	WSCD2
WASF2	0.771	0.793924	0.542	1.14539	0.806	0.326	9	WASF2
AGTRAP	0.766	1.37929	0.532	1.98989	0.666	0.161	9	AGTRAP
NDUFAF8	0.765	1.79162	0.53	2.58476	0.835	0.444	9	NDUFAF8
GRN	0.763	1.32089	0.526	1.90564	0.739	0.271	9	GRN
TIMM8B	0.763	0.408387	0.526	0.589178	0.949	0.75	9	TIMM8B
MLEC	0.762	0.38051	0.524	0.54896	0.858	0.501	9	MLEC
CAPNS1	0.759	2.17918	0.518	3.14389	0.866	0.525	9	CAPNS1
BOC	0.759	3.28342	0.518	4.73697	0.719	0.257	9	BOC
ZNF106	0.758	8.62298	0.516	12.4403	0.8	0.422	9	ZNF106
ENSA	0.758	1.07308	0.516	1.54813	0.864	0.515	9	ENSA
SELENOH	0.756	2.78785	0.512	4.02201	0.98	0.804	9	SELENOH
TMED91	0.756	2.03599	0.512	2.93732	0.913	0.626	9	TMED9
HSD17B10	0.755	1.23568	0.51	1.78271	0.835	0.443	9	HSD17B10
GNB2	0.755	4.94624	0.51	7.13591	0.949	0.744	9	GNB2
UQCRQ	0.755	3.60106	0.51	5.19523	0.989	0.899	9	UQCRQ
RNF181	0.755	3.96391	0.51	5.71872	0.857	0.547	9	RNF181
COLEC12	0.754	4.52256	0.508	6.52468	0.555	0.056	9	COLEC12
QPRT1	0.751	1.99188	0.502	2.87368	0.706	0.244	9	QPRT
TMEM106C	0.751	1.93365	0.502	2.78967	0.822	0.422	9	TMEM106C
NSMF	0.75	1.83621	0.5	2.6491	0.831	0.453	9	NSMF
PSMB1	0.749	2.71199	0.498	3.91257	0.973	0.823	9	PSMB1
GET3	0.748	1.77385	0.496	2.55912	0.873	0.525	9	GET3
CDK2AP1	0.743	8.86395	0.486	12.788	0.784	0.381	9	CDK2AP1
C1orf122	0.743	0.310269	0.486	0.447624	0.926	0.734	9	C1orf122
NME4	0.742	3.73751	0.484	5.39209	0.907	0.573	9	NME4
AC092958.1	0.742	1.86669	0.484	2.69306	0.586	0.112	9	AC092958.1
GCSH	0.741	0.544269	0.482	0.785214	0.898	0.616	9	GCSH
DECR1	0.741	0.400257	0.482	0.577449	0.713	0.266	9	DECR1
RRAGD	0.741	0.514204	0.482	0.741839	0.746	0.318	9	RRAGD
POLR2E	0.74	0.378131	0.48	0.545528	0.875	0.588	9	POLR2E
LGALS3	0.74	13.6089	0.48	19.6335	0.608	0.14	9	LGALS3
PTPRO	0.74	1.30482	0.48	1.88246	0.682	0.25	9	PTPRO
SPRY2	0.739	0.721553	0.478	1.04098	0.623	0.165	9	SPRY2
CCDC167	0.738	0.892822	0.476	1.28807	0.866	0.545	9	CCDC167
DSTN	0.737	4.06202	0.474	5.86026	0.993	0.914	9	DSTN
POLR2G	0.737	0.82378	0.474	1.18846	0.873	0.569	9	POLR2G
OLFML1	0.737	1.72296	0.474	2.48571	0.495	0.023	9	OLFML1
PLXDC2	0.736	3.4962	0.472	5.04396	0.632	0.186	9	PLXDC2
TMEM163	0.735	2.34212	0.47	3.37896	0.737	0.331	9	TMEM163
CHCHD5	0.735	0.351705	0.47	0.507403	0.77	0.387	9	CHCHD5
KTN1	0.734	7.95119	0.468	11.4711	0.926	0.738	9	KTN1
TRAPPC2L	0.733	0.57409	0.466	0.828237	0.84	0.515	9	TRAPPC2L
CCN3	0.733	18.6088	0.466	26.8468	0.564	0.116	9	CCN3
ANGPT1	0.733	2.48545	0.466	3.58574	0.514	0.056	9	ANGPT1
ACSS1	0.732	3.54013	0.464	5.10733	0.552	0.098	9	ACSS1
CHMP2A	0.731	1.59097	0.462	2.29528	0.947	0.777	9	CHMP2A
POLR2J	0.731	1.93133	0.462	2.78632	0.915	0.642	9	POLR2J
FBXO32	0.73	6.92212	0.46	9.9865	0.505	0.058	9	FBXO32
AKR7A2	0.73	2.20118	0.46	3.17563	0.788	0.419	9	AKR7A2
EIF3G	0.729	1.12511	0.458	1.62319	0.933	0.715	9	EIF3G
GFAP	0.729	8.95655	0.458	12.9216	0.601	0.167	9	GFAP
PPIA	0.729	8.64047	0.458	12.4656	1	0.968	9	PPIA
C7orf50	0.729	3.13958	0.458	4.52945	0.878	0.587	9	C7orf50
MICOS10	0.729	7.00173	0.458	10.1014	0.918	0.672	9	MICOS10
HEATR5A	0.728	2.19358	0.456	3.16467	0.575	0.134	9	HEATR5A
MRPL20	0.728	2.0762	0.456	2.99533	0.924	0.723	9	MRPL20
BLVRB1	0.727	0.868177	0.454	1.25252	0.695	0.289	9	BLVRB
SNX3	0.727	15.9539	0.454	23.0166	0.944	0.718	9	SNX3
G6PC3	0.726	4.20631	0.452	6.06842	0.706	0.316	9	G6PC3
RPS27L	0.726	7.60701	0.452	10.9746	0.897	0.655	9	RPS27L
FERMT2	0.726	11.386	0.452	16.4265	0.739	0.336	9	FERMT2
PLAAT3	0.726	1.52717	0.452	2.20325	0.559	0.117	9	PLAAT3
TMEM179B	0.726	1.11652	0.452	1.6108	0.673	0.261	9	TMEM179B
CRISPLD1	0.726	2.4182	0.452	3.48872	0.597	0.157	9	CRISPLD1
ENO11	0.726	4.95778	0.452	7.15256	1	0.948	9	ENO1
DNALI1	0.725	2.38052	0.45	3.43436	0.615	0.196	9	DNALI1
KCNQ2	0.723	2.35926	0.446	3.40369	0.817	0.493	9	KCNQ2
ECH1	0.723	2.04924	0.446	2.95643	0.848	0.573	9	ECH1
LAMTOR1	0.723	1.47749	0.446	2.13156	0.893	0.63	9	LAMTOR1
SELENOP	0.723	2.9058	0.446	4.19218	0.534	0.098	9	SELENOP
SNX17	0.723	0.286381	0.446	0.41316	0.753	0.393	9	SNX17
GRIN2C	0.722	2.56957	0.444	3.70711	0.485	0.045	9	GRIN2C
TMBIM4	0.722	0.834738	0.444	1.20427	0.766	0.401	9	TMBIM4
REEP2	0.722	1.86155	0.444	2.68565	0.788	0.457	9	REEP2
RBP1	0.722	12.6493	0.444	18.2491	0.722	0.337	9	RBP1
NDUFS8	0.721	0.539171	0.442	0.777859	0.967	0.823	9	NDUFS8
TXN2	0.72	0.807228	0.44	1.16458	0.866	0.583	9	TXN2
BAX	0.72	0.974281	0.44	1.40559	0.819	0.516	9	BAX
CPNE2	0.72	1.52449	0.44	2.19938	0.626	0.216	9	CPNE2
PDLIM1	0.72	4.94186	0.44	7.12959	0.49	0.066	9	PDLIM1
WWC1	0.719	0.995655	0.438	1.43643	0.601	0.19	9	WWC1
CXXC5	0.719	22.6483	0.438	32.6746	0.946	0.68	9	CXXC5
AL137139.2	0.718	0.21594	0.436	0.311535	0.581	0.161	9	AL137139.2
WBP1	0.718	1.43927	0.436	2.07642	0.802	0.488	9	WBP1
PLEKHA4	0.717	1.31727	0.434	1.90042	0.488	0.062	9	PLEKHA4
NDUFA3	0.716	0.411359	0.432	0.593466	0.946	0.749	9	NDUFA3
CRIP1	0.716	11.6454	0.432	16.8008	0.488	0.066	9	CRIP1
NEDD8	0.716	4.67417	0.432	6.7434	0.98	0.878	9	NEDD8
UQCR10	0.715	0.88154	0.43	1.27179	0.996	0.923	9	UQCR10
PLEC	0.715	1.95068	0.43	2.81424	0.606	0.202	9	PLEC
COX5B	0.715	0.822014	0.43	1.18591	0.993	0.925	9	COX5B
ITGB4	0.714	5.32081	0.428	7.67631	0.463	0.038	9	ITGB4
CRB2	0.714	1.87325	0.428	2.70253	0.592	0.17	9	CRB2
FIS1	0.714	4.22469	0.428	6.09495	0.913	0.749	9	FIS1
UROS	0.713	3.44418	0.426	4.9689	0.813	0.492	9	UROS
GGCT	0.713	0.933756	0.426	1.34713	0.753	0.431	9	GGCT
ADCY2	0.713	1.21055	0.426	1.74646	0.583	0.165	9	ADCY2
COPS9	0.713	4.34211	0.426	6.26434	0.962	0.821	9	COPS9
GALK1	0.712	2.79638	0.424	4.03433	0.606	0.22	9	GALK1
TNFRSF1A1	0.712	0.203708	0.424	0.293889	0.564	0.155	9	TNFRSF1A
PPP1CA	0.712	0.224781	0.424	0.324291	0.826	0.528	9	PPP1CA
WNT5A	0.712	4.67106	0.424	6.73892	0.528	0.112	9	WNT5A
VMP1	0.711	0.444066	0.422	0.640652	0.706	0.382	9	VMP1
ADGRG1	0.711	9.18118	0.422	13.2456	0.822	0.512	9	ADGRG1
CHID1	0.711	2.55806	0.422	3.6905	0.78	0.449	9	CHID1
NHP2	0.711	8.67489	0.422	12.5152	0.951	0.772	9	NHP2
RIPPLY3	0.709	6.16776	0.418	8.8982	0.456	0.042	9	RIPPLY3
ATP5PO	0.709	5.28638	0.418	7.62664	0.987	0.906	9	ATP5PO
NDUFB7	0.709	2.50262	0.418	3.61052	0.967	0.84	9	NDUFB7
PSMC5	0.709	1.51441	0.418	2.18483	0.922	0.701	9	PSMC5
CRIP2	0.709	52.3681	0.418	75.5511	0.884	0.68	9	CRIP2
IRX3	0.708	1.04795	0.416	1.51187	0.505	0.099	9	IRX3
CCN1	0.708	7.91534	0.416	11.4194	0.597	0.212	9	CCN1
ZNRF3	0.707	2.54607	0.414	3.6732	0.581	0.175	9	ZNRF3
TAF10	0.707	2.3246	0.414	3.35368	0.809	0.535	9	TAF10
TNFRSF12A	0.706	6.9579	0.412	10.0381	0.499	0.105	9	TNFRSF12A
COPE	0.705	5.82748	0.41	8.40728	0.978	0.871	9	COPE
COPZ1	0.705	2.25523	0.41	3.2536	0.868	0.618	9	COPZ1
CIB11	0.704	0.315337	0.408	0.454935	0.626	0.236	9	CIB1
MYL9	0.703	2.95863	0.406	4.2684	0.445	0.043	9	MYL9
NT5C	0.703	1.25451	0.406	1.80988	0.711	0.364	9	NT5C
TMCO1	0.703	1.0034	0.406	1.44761	0.871	0.646	9	TMCO1
INHBB	0.702	1.04635	0.404	1.50957	0.534	0.138	9	INHBB
FEZ2	0.702	7.68779	0.404	11.0911	0.775	0.467	9	FEZ2
MXRA8	0.702	1.15668	0.404	1.66874	0.47	0.068	9	MXRA8
SYMPK	0.701	2.37441	0.402	3.42556	0.633	0.279	9	SYMPK
RARA	0.701	1.0961	0.402	1.58134	0.579	0.205	9	RARA
PTTG1	0.987	10.3415	0.974	14.9197	0.998	0.184	10	PTTG1
CENPF	0.97	84.9791	0.94	122.599	0.983	0.195	10	CENPF
BIRC5	0.966	6.5427	0.932	9.43912	0.974	0.114	10	BIRC5
CCNB2	0.95	10.9252	0.9	15.7617	0.93	0.085	10	CCNB2
HMGN2	0.948	12.979	0.896	18.7247	1	0.85	10	HMGN2
MKI67	0.942	23.6089	0.884	34.0604	0.941	0.113	10	MKI67
NUSAP1	0.94	29.4175	0.88	42.4405	0.937	0.14	10	NUSAP1
HMGB1	0.94	7.96096	0.88	11.4852	1	0.988	10	HMGB1
HMGB2	0.936	13.3833	0.872	19.308	0.952	0.314	10	HMGB2
CDC20	0.932	29.2666	0.864	42.2228	0.883	0.055	10	CDC20
HMGB3	0.929	5.35192	0.858	7.72119	0.98	0.575	10	HMGB3
TOP2A	0.92	33.6735	0.84	48.5806	0.909	0.136	10	TOP2A
ARL6IP1	0.92	30.6723	0.84	44.2507	0.974	0.791	10	ARL6IP1
CCNB1	0.92	11.9786	0.84	17.2815	0.874	0.11	10	CCNB1
TPX2	0.919	16.9729	0.838	24.4867	0.887	0.12	10	TPX2
NUCKS1	0.919	28.9723	0.838	41.7982	0.998	0.947	10	NUCKS1
HNRNPA2B1	0.916	12.9846	0.832	18.7329	1	0.979	10	HNRNPA2B1
TUBA1B	0.91	9.65996	0.82	13.9364	1	0.948	10	TUBA1B
H2AFX	0.909	11.1305	0.818	16.0579	0.935	0.289	10	H2AFX
ANP32E	0.909	7.0045	0.818	10.1054	0.957	0.436	10	ANP32E
CDKN3	0.897	8.97137	0.794	12.943	0.848	0.127	10	CDKN3
ASPM	0.888	2.03824	0.776	2.94055	0.817	0.087	10	ASPM
SMC4	0.886	10.6717	0.772	15.3961	0.887	0.236	10	SMC4
HMGN3	0.885	11.1044	0.77	16.0203	0.987	0.709	10	HMGN3
RAD21	0.883	19.9191	0.766	28.7372	0.963	0.726	10	RAD21
TACC3	0.883	9.6518	0.766	13.9246	0.813	0.083	10	TACC3
UBE2C	0.882	11.9798	0.764	17.2832	0.819	0.104	10	UBE2C
DCXR	0.88	13.7307	0.76	19.8092	0.946	0.444	10	DCXR
LSM5	0.88	4.56372	0.76	6.58405	0.972	0.635	10	LSM5
DLGAP5	0.879	7.43894	0.758	10.7321	0.791	0.053	10	DLGAP5
PRC1	0.876	22.786	0.752	32.8733	0.822	0.159	10	PRC1
GTSE1	0.872	9.46746	0.744	13.6587	0.791	0.075	10	GTSE1
ILF2	0.87	3.09483	0.74	4.4649	0.985	0.781	10	ILF2
HDGF	0.868	8.49556	0.736	12.2565	0.956	0.542	10	HDGF
MAD2L1	0.867	4.75337	0.734	6.85766	0.833	0.175	10	MAD2L1
KPNA2	0.866	25.9791	0.732	37.4799	0.909	0.499	10	KPNA2
PIMREG	0.866	6.89451	0.732	9.94668	0.772	0.071	10	PIMREG
CKAP2	0.865	18.6671	0.73	26.931	0.833	0.245	10	CKAP2
SGO2	0.864	13.5752	0.728	19.5849	0.778	0.111	10	SGO2
CENPE	0.862	11.6668	0.724	16.8317	0.765	0.079	10	CENPE
PRR11	0.861	8.38904	0.722	12.1028	0.761	0.06	10	PRR11
RBMX	0.859	6.82935	0.718	9.85267	0.985	0.822	10	RBMX
PLK1	0.858	21.487	0.716	30.9992	0.741	0.044	10	PLK1
CKS2	0.858	22.6513	0.716	32.6789	0.822	0.295	10	CKS2
NUF2	0.857	6.13345	0.714	8.8487	0.759	0.077	10	NUF2
LMNB1	0.851	7.32693	0.702	10.5705	0.883	0.36	10	LMNB1
PSRC1	0.85	25.4834	0.7	36.7647	0.767	0.115	10	PSRC1
PTMS1	0.849	3.05258	0.698	4.40394	1	0.986	10	PTMS
PBK	0.849	8.12446	0.698	11.7211	0.754	0.078	10	PBK
ECT2	0.849	7.27644	0.698	10.4977	0.748	0.091	10	ECT2
TUBB4B	0.839	25.1069	0.678	36.2217	0.917	0.743	10	TUBB4B
SMC2	0.839	6.76979	0.678	9.76675	0.867	0.318	10	SMC2
CDC25B	0.838	7.13867	0.676	10.2989	0.759	0.136	10	CDC25B
KIF22	0.838	4.78319	0.676	6.90069	0.787	0.202	10	KIF22
TROAP	0.836	4.51526	0.672	6.51414	0.698	0.037	10	TROAP
KIF4A	0.835	5.27826	0.67	7.61491	0.706	0.052	10	KIF4A
NEK2	0.835	8.27223	0.67	11.9343	0.689	0.031	10	NEK2
KNSTRN	0.834	7.00443	0.668	10.1053	0.733	0.132	10	KNSTRN
HMMR	0.834	13.7007	0.668	19.7659	0.693	0.035	10	HMMR
HMGN1	0.833	5.65361	0.666	8.15643	0.996	0.94	10	HMGN1
BUB1	0.832	15.7927	0.664	22.784	0.694	0.047	10	BUB1
CKAP5	0.831	11.5747	0.662	16.6987	0.846	0.381	10	CKAP5
KIF15	0.831	6.01377	0.662	8.67604	0.728	0.084	10	KIF15
KIF2C	0.828	6.04117	0.656	8.71557	0.691	0.051	10	KIF2C
NCAPD2	0.826	4.68195	0.652	6.75463	0.731	0.122	10	NCAPD2
KNL1	0.824	9.80285	0.648	14.1425	0.691	0.06	10	KNL1
CCNA2	0.823	0.278914	0.646	0.402388	0.693	0.075	10	CCNA2
NUDCD2	0.822	5.71993	0.644	8.25211	0.839	0.381	10	NUDCD2
SFPQ	0.822	1.98012	0.644	2.8567	0.993	0.877	10	SFPQ
CEP70	0.821	3.67278	0.642	5.2987	0.739	0.146	10	CEP70
KIF20B	0.82	7.93174	0.64	11.4431	0.735	0.169	10	KIF20B
CENPA	0.82	5.69812	0.64	8.22065	0.665	0.035	10	CENPA
HNRNPR	0.817	4.22499	0.634	6.09537	0.987	0.87	10	HNRNPR
MIS18BP1	0.816	5.18491	0.632	7.48024	0.704	0.114	10	MIS18BP1
LBR	0.816	12.0125	0.632	17.3304	0.804	0.338	10	LBR
HES11	0.813	4.00037	0.626	5.77132	0.863	0.316	10	HES1
HNRNPM	0.811	2.38075	0.622	3.43469	0.974	0.779	10	HNRNPM
KIF11	0.806	9.41277	0.612	13.5798	0.67	0.086	10	KIF11
SRSF3	0.806	3.03894	0.612	4.38427	0.993	0.849	10	SRSF3
PHGDH1	0.804	3.61139	0.608	5.21014	0.928	0.445	10	PHGDH
RACGAP1	0.8	4.24389	0.6	6.12264	0.659	0.089	10	RACGAP1
SGO1	0.8	7.15505	0.6	10.3226	0.67	0.097	10	SGO1
CKS1B	0.8	2.63098	0.6	3.7957	0.737	0.255	10	CKS1B
SAPCD2	0.799	6.84459	0.598	9.87465	0.622	0.033	10	SAPCD2
RANGAP1	0.798	3.86355	0.596	5.57392	0.728	0.197	10	RANGAP1
AURKB	0.797	5.31278	0.594	7.66473	0.641	0.063	10	AURKB
QKI	0.797	10.2385	0.594	14.771	0.904	0.462	10	QKI
DDX39A	0.796	2.37248	0.592	3.42277	0.813	0.362	10	DDX39A
HNRNPH3	0.796	8.81685	0.592	12.72	0.985	0.857	10	HNRNPH3
CKAP2L	0.796	3.7158	0.592	5.36076	0.637	0.063	10	CKAP2L
GPSM2	0.796	5.5138	0.592	7.95474	0.717	0.199	10	GPSM2
NDC80	0.794	4.43409	0.588	6.39704	0.643	0.07	10	NDC80
CDCA3	0.794	7.09836	0.588	10.2408	0.626	0.06	10	CDCA3
PSIP1	0.79	1.88903	0.58	2.72529	0.983	0.905	10	PSIP1
CDCA8	0.79	4.69938	0.58	6.77978	0.611	0.046	10	CDCA8
EMC9	0.789	4.62728	0.578	6.67576	0.724	0.228	10	EMC9
FOXM1	0.789	1.71694	0.578	2.47702	0.637	0.066	10	FOXM1
KIF5B	0.788	5.83571	0.576	8.41915	0.974	0.846	10	KIF5B
AURKA	0.787	11.4019	0.574	16.4495	0.604	0.045	10	AURKA
HP1BP3	0.785	5.56906	0.57	8.03445	0.943	0.771	10	HP1BP3
MZT1	0.784	4.22238	0.568	6.09161	0.728	0.285	10	MZT1
TTK	0.783	4.94282	0.566	7.13098	0.6	0.049	10	TTK
KIFC1	0.783	3.67019	0.566	5.29496	0.615	0.063	10	KIFC1
GAS2L3	0.782	9.92848	0.564	14.3238	0.62	0.078	10	GAS2L3
BUB1B	0.781	4.20409	0.562	6.06522	0.606	0.058	10	BUB1B
HMG20B	0.78	4.166	0.56	6.01027	0.77	0.305	10	HMG20B
DCTN3	0.779	3.15846	0.558	4.5567	0.983	0.809	10	DCTN3
GPX41	0.778	2.40791	0.556	3.47387	0.991	0.915	10	GPX4
GLRX5	0.777	4.03112	0.554	5.81567	0.893	0.588	10	GLRX5
DBF4	0.777	6.53794	0.554	9.43226	0.661	0.175	10	DBF4
RNF26	0.772	2.6003	0.544	3.75144	0.65	0.151	10	RNF26
ECI2	0.772	3.69699	0.544	5.33362	0.787	0.357	10	ECI2
CDK1	0.769	19.0804	0.538	27.5273	0.607	0.11	10	CDK1
MXD3	0.767	2.97958	0.534	4.29862	0.587	0.074	10	MXD3
KIF14	0.766	4.56418	0.532	6.58472	0.557	0.034	10	KIF14
CDCA2	0.765	4.7271	0.53	6.81976	0.563	0.044	10	CDCA2
ID4	0.765	13.9791	0.53	20.1676	0.963	0.639	10	ID4
KIF20A	0.764	4.23622	0.528	6.11158	0.546	0.023	10	KIF20A
SPAG5	0.763	3.22431	0.526	4.6517	0.578	0.061	10	SPAG5
TRIM59	0.762	4.57261	0.524	6.59689	0.596	0.105	10	TRIM59
KIF23	0.761	8.40176	0.522	12.1212	0.567	0.062	10	KIF23
ARHGAP11A	0.76	7.12531	0.52	10.2796	0.561	0.051	10	ARHGAP11A
BANF1	0.76	2.92279	0.52	4.21669	0.952	0.811	10	BANF1
COX8A	0.76	3.47731	0.52	5.0167	0.989	0.9	10	COX8A
CEP55	0.76	5.67241	0.52	8.18356	0.552	0.042	10	CEP55
UBE2T	0.759	4.04837	0.518	5.84056	0.722	0.336	10	UBE2T
CALM3	0.758	2.71823	0.516	3.92157	0.978	0.884	10	CALM3
CENPN	0.757	1.58267	0.514	2.28331	0.594	0.088	10	CENPN
NDE1	0.754	2.96553	0.508	4.27836	0.563	0.074	10	NDE1
ATP5F1B	0.754	7.97503	0.508	11.5055	0.991	0.931	10	ATP5F1B
CENPM	0.752	0.399008	0.504	0.575647	0.637	0.134	10	CENPM
LSM4	0.752	5.07656	0.504	7.32393	0.954	0.752	10	LSM4
ZWINT	0.752	0.50467	0.504	0.728085	0.62	0.121	10	ZWINT
SYNCRIP	0.752	2.44617	0.504	3.52907	0.9	0.619	10	SYNCRIP
DEPDC1	0.752	5.1689	0.504	7.45714	0.53	0.034	10	DEPDC1
OIP5	0.751	2.37429	0.502	3.42538	0.548	0.057	10	OIP5
TMBIM61	0.751	2.19524	0.502	3.16705	0.952	0.832	10	TMBIM6
ODF2	0.75	2.62712	0.5	3.79013	0.641	0.188	10	ODF2
NCAPG	0.75	4.40145	0.5	6.34995	0.578	0.099	10	NCAPG
KIF18A	0.749	3.18435	0.498	4.59405	0.526	0.036	10	KIF18A
DEPDC1B	0.749	2.73114	0.498	3.9402	0.543	0.057	10	DEPDC1B
CCDC34	0.748	5.13187	0.496	7.40372	0.722	0.331	10	CCDC34
LINC00461	0.748	18.3455	0.496	26.467	0.954	0.796	10	LINC00461
PSMA4	0.747	0.660191	0.494	0.952454	0.937	0.735	10	PSMA4
TRIOBP	0.745	2.52087	0.49	3.63685	0.696	0.28	10	TRIOBP
LMNB2	0.745	2.72707	0.49	3.93434	0.639	0.19	10	LMNB2
SEPHS1	0.745	2.5184	0.49	3.63328	0.702	0.283	10	SEPHS1
H1FX	0.745	3.97544	0.49	5.73534	0.983	0.931	10	H1FX
LINC01578	0.742	3.48179	0.484	5.02316	0.972	0.867	10	LINC01578
TMEM2561	0.741	2.77678	0.482	4.00604	0.83	0.511	10	TMEM256
NUDT1	0.741	3.30633	0.482	4.77002	0.831	0.476	10	NUDT1
SNRPC	0.741	2.53008	0.482	3.65013	0.917	0.67	10	SNRPC
PNRC2	0.741	5.46086	0.482	7.87836	0.75	0.386	10	PNRC2
ANP32A	0.74	2.04844	0.48	2.95527	0.956	0.739	10	ANP32A
MYEF2	0.74	3.67358	0.48	5.29986	0.854	0.603	10	MYEF2
CCAR1	0.74	2.21872	0.48	3.20094	0.8	0.469	10	CCAR1
HNRNPA3	0.74	3.08504	0.48	4.45077	0.974	0.891	10	HNRNPA3
JAM2	0.737	3.97382	0.474	5.73301	0.713	0.278	10	JAM2
HNRNPUL1	0.737	1.90627	0.474	2.75017	0.874	0.63	10	HNRNPUL1
RCN12	0.737	3.1117	0.474	4.48924	0.889	0.508	10	RCN1
HNRNPA0	0.737	1.28939	0.474	1.8602	0.963	0.842	10	HNRNPA0
HJURP	0.737	4.14631	0.474	5.98186	0.511	0.046	10	HJURP
EZH2	0.736	2.59507	0.472	3.74389	0.717	0.322	10	EZH2
PIF1	0.735	4.65746	0.47	6.7193	0.485	0.019	10	PIF1
RTKN2	0.735	3.01117	0.47	4.34421	0.541	0.084	10	RTKN2
CNTRL	0.735	5.46265	0.47	7.88093	0.589	0.16	10	CNTRL
RHEB	0.735	1.3904	0.47	2.00592	0.902	0.71	10	RHEB
CBX1	0.734	3.33104	0.468	4.80568	0.95	0.79	10	CBX1
SRI	0.733	0.714803	0.466	1.03124	0.906	0.669	10	SRI
TXNDC12	0.732	2.60559	0.464	3.75907	0.687	0.285	10	TXNDC12
RUVBL2	0.731	2.21593	0.462	3.19691	0.759	0.402	10	RUVBL2
AAMDC	0.731	1.74354	0.462	2.5154	0.615	0.181	10	AAMDC
ENY2	0.731	0.943056	0.462	1.36054	0.92	0.722	10	ENY2
NCAPH	0.731	3.9788	0.462	5.74019	0.517	0.065	10	NCAPH
TPR	0.731	3.93936	0.462	5.68329	0.926	0.709	10	TPR
DYNLL1	0.73	5.10545	0.46	7.3656	0.994	0.933	10	DYNLL1
HMGN5	0.728	1.83712	0.456	2.6504	0.587	0.155	10	HMGN5
SPC24	0.728	1.64478	0.456	2.37291	0.511	0.059	10	SPC24
SRSF7	0.727	1.09313	0.454	1.57705	0.956	0.775	10	SRSF7
SNX5	0.726	1.64734	0.452	2.37661	0.687	0.285	10	SNX5
SAE1	0.726	0.627891	0.452	0.905856	0.706	0.339	10	SAE1
ECI1	0.725	0.697773	0.45	1.00667	0.735	0.325	10	ECI1
BLOC1S1	0.725	1.64662	0.45	2.37557	0.906	0.687	10	BLOC1S1
LRRN11	0.725	2.80645	0.45	4.04884	0.763	0.438	10	LRRN1
SCAF11	0.724	3.7273	0.448	5.37735	0.809	0.506	10	SCAF11
CNIH4	0.724	2.42062	0.448	3.49222	0.681	0.326	10	CNIH4
EXOSC8	0.723	1.67124	0.446	2.41109	0.731	0.366	10	EXOSC8
RHNO1	0.723	2.99271	0.446	4.31757	0.622	0.244	10	RHNO1
SSNA1	0.722	2.96829	0.444	4.28233	0.85	0.558	10	SSNA1
SEPTIN2	0.722	0.942934	0.444	1.36037	0.906	0.656	10	SEPTIN2
KRTCAP21	0.722	0.448182	0.444	0.64659	0.919	0.732	10	KRTCAP2
RBM8A	0.722	1.60136	0.444	2.31028	0.907	0.736	10	RBM8A
MAZ	0.721	0.978118	0.442	1.41113	0.815	0.534	10	MAZ
CDK5RAP2	0.721	3.54186	0.442	5.10983	0.639	0.254	10	CDK5RAP2
GLO1	0.721	2.10803	0.442	3.04124	0.863	0.581	10	GLO1
TJP1	0.72	5.68946	0.44	8.20815	0.676	0.284	10	TJP1
GDI2	0.72	2.88728	0.44	4.16547	0.92	0.75	10	GDI2
SPC25	0.72	1.60469	0.44	2.31508	0.506	0.071	10	SPC25
KMT5A	0.719	2.65184	0.438	3.8258	0.539	0.137	10	KMT5A
WEE1	0.719	1.23529	0.438	1.78215	0.576	0.171	10	WEE1
SET	0.719	3.01631	0.438	4.35161	0.996	0.975	10	SET
SPA17	0.718	1.29114	0.436	1.86271	0.543	0.124	10	SPA17
SAP30	0.718	10.6476	0.436	15.3612	0.726	0.419	10	SAP30
FXR1	0.718	0.718263	0.436	1.03623	0.857	0.657	10	FXR1
RTRAF	0.717	0.726544	0.434	1.04818	0.944	0.776	10	RTRAF
SPDL1	0.717	3.21498	0.434	4.63824	0.535	0.125	10	SPDL1
LSM3	0.717	0.932692	0.434	1.34559	0.913	0.69	10	LSM3
HDGFL2	0.716	3.20604	0.432	4.62534	0.807	0.541	10	HDGFL2
CCND1	0.716	9.97899	0.432	14.3966	0.706	0.311	10	CCND1
PHF19	0.716	1.88113	0.432	2.71389	0.522	0.102	10	PHF19
FAM83D	0.715	3.92954	0.43	5.66912	0.456	0.031	10	FAM83D
DCAF7	0.714	5.16479	0.428	7.45121	0.813	0.606	10	DCAF7
CBX3	0.714	6.27012	0.428	9.04587	0.946	0.814	10	CBX3
CENPK	0.714	1.66253	0.428	2.39853	0.569	0.146	10	CENPK
SEPTIN10	0.714	2.57036	0.428	3.70825	0.624	0.229	10	SEPTIN10
G2E3	0.713	4.25464	0.426	6.13814	0.589	0.23	10	G2E3
ANAPC16	0.713	0.496054	0.426	0.715655	0.846	0.595	10	ANAPC16
CDKN2C	0.713	2.16229	0.426	3.11952	0.456	0.034	10	CDKN2C
PSME1	0.712	1.31131	0.424	1.89182	0.781	0.453	10	PSME1
XPO1	0.711	8.50417	0.422	12.2689	0.804	0.525	10	XPO1
PTBP1	0.71	0.690387	0.42	0.996018	0.715	0.361	10	PTBP1
UBB	0.709	5.82499	0.418	8.40368	0.963	0.932	10	UBB
PSME2	0.709	1.60772	0.418	2.31945	0.696	0.346	10	PSME2
NAA38	0.707	1.81324	0.414	2.61596	0.822	0.576	10	NAA38
KIAA0586	0.707	4.48531	0.414	6.47093	0.565	0.191	10	KIAA0586
CCDC18	0.707	2.00973	0.414	2.89942	0.483	0.082	10	CCDC18
SLC1A31	0.706	3.24868	0.412	4.68686	0.657	0.278	10	SLC1A3
SLC25A6	0.705	1.40115	0.41	2.02143	0.976	0.866	10	SLC25A6
HADHA	0.705	2.00139	0.41	2.8874	0.794	0.524	10	HADHA
KHDRBS1	0.705	1.64181	0.41	2.36863	0.983	0.927	10	KHDRBS1
MPST	0.704	1.6442	0.408	2.37208	0.728	0.391	10	MPST
UBALD2	0.704	12.4068	0.408	17.8992	0.593	0.264	10	UBALD2
PCM1	0.704	3.17149	0.408	4.5755	0.893	0.734	10	PCM1
CTNNA1	0.704	0.220045	0.408	0.317458	0.769	0.449	10	CTNNA1
ALDH7A1	0.704	2.89755	0.408	4.18028	0.685	0.33	10	ALDH7A1
MAT2A	0.704	2.1274	0.408	3.06919	0.754	0.462	10	MAT2A
SMARCB1	0.703	0.631749	0.406	0.911421	0.924	0.777	10	SMARCB1
POLR2G1	0.703	1.15557	0.406	1.66713	0.843	0.571	10	POLR2G
CDC25C	0.702	4.58389	0.404	6.61315	0.428	0.028	10	CDC25C
NIPBL	0.702	6.36764	0.404	9.18657	0.785	0.56	10	NIPBL
TRIM28	0.701	0.973165	0.402	1.40398	0.861	0.629	10	TRIM28
ILVBL	0.701	2.03682	0.402	2.93851	0.569	0.214	10	ILVBL
PUF60	0.701	1.13642	0.402	1.63951	0.92	0.759	10	PUF60
NDUFA2	0.701	3.38121	0.402	4.87806	0.922	0.742	10	NDUFA2
GLUL	0.701	1.89891	0.402	2.73955	0.769	0.481	10	GLUL
HIST1H4C	0.991	10.9694	0.982	15.8255	1	0.836	11	HIST1H4C
HIST1H1B	0.976	17.9549	0.952	25.9035	0.972	0.057	11	HIST1H1B
PCLAF	0.956	7.96994	0.912	11.4982	0.987	0.183	11	PCLAF
TYMS	0.941	1.40574	0.882	2.02806	0.976	0.266	11	TYMS
HIST1H1C	0.941	8.2626	0.882	11.9204	0.943	0.241	11	HIST1H1C
HIST1H1D	0.934	19.9643	0.868	28.8023	0.938	0.233	11	HIST1H1D
RRM2	0.927	6.03505	0.854	8.70674	0.906	0.076	11	RRM2
HIST2H2AC	0.907	6.77557	0.814	9.77508	0.866	0.128	11	HIST2H2AC
ATAD2	0.899	5.96179	0.798	8.60105	0.886	0.132	11	ATAD2
CKS1B1	0.897	0.352026	0.794	0.507866	0.93	0.245	11	CKS1B
RRM1	0.896	4.71296	0.792	6.79936	0.936	0.362	11	RRM1
HIST1H3D	0.893	3.93041	0.786	5.67038	0.813	0.043	11	HIST1H3D
MYBL2	0.892	4.5341	0.784	6.54133	0.842	0.084	11	MYBL2
ZWINT1	0.891	3.05859	0.782	4.41261	0.861	0.108	11	ZWINT
CENPK1	0.888	3.94814	0.776	5.69596	0.861	0.131	11	CENPK
NASP	0.885	4.8262	0.77	6.96273	0.998	0.718	11	NASP
H2AFV	0.884	5.51954	0.768	7.96302	0.967	0.568	11	H2AFV
ORC6	0.882	2.49568	0.764	3.60051	0.895	0.197	11	ORC6
HIST1H3B	0.879	6.4576	0.758	9.31635	0.782	0.029	11	HIST1H3B
CENPU	0.878	1.57191	0.756	2.26779	0.855	0.137	11	CENPU
PCNA	0.876	3.75438	0.752	5.41642	0.908	0.319	11	PCNA
RAD51AP1	0.875	4.39939	0.75	6.34698	0.818	0.092	11	RAD51AP1
PHGDH2	0.873	0.706847	0.746	1.01976	0.974	0.442	11	PHGDH
CENPM1	0.872	3.45028	0.744	4.97771	0.826	0.124	11	CENPM
DUT	0.868	6.67648	0.736	9.63213	0.947	0.571	11	DUT
DHFR	0.868	3.0188	0.736	4.35521	0.859	0.228	11	DHFR
FUS	0.867	1.40518	0.734	2.02725	0.996	0.892	11	FUS
CENPH	0.865	6.68001	0.73	9.63722	0.881	0.254	11	CENPH
PSIP11	0.863	4.04315	0.726	5.83303	0.994	0.904	11	PSIP1
SPC251	0.863	3.29561	0.726	4.75456	0.778	0.056	11	SPC25
C21orf58	0.861	2.481	0.722	3.57932	0.809	0.123	11	C21orf58
LSM41	0.861	0.683668	0.722	0.986324	0.978	0.75	11	LSM4
PRKDC	0.861	0.327744	0.722	0.472834	0.976	0.695	11	PRKDC
MCM71	0.859	3.27916	0.718	4.73083	0.912	0.332	11	MCM7
USP1	0.858	3.57044	0.716	5.15106	0.906	0.374	11	USP1
SOX22	0.856	0.642621	0.712	0.927107	0.982	0.411	11	SOX2
TTYH1	0.855	37.912	0.71	54.6955	0.994	0.545	11	TTYH1
HIST1H1E	0.853	0.970402	0.706	1.39999	0.837	0.272	11	HIST1H1E
CLSPN	0.851	5.96864	0.702	8.61093	0.8	0.129	11	CLSPN
ALYREF	0.849	0.850656	0.698	1.22724	0.883	0.336	11	ALYREF
CDCA5	0.849	2.26206	0.698	3.26347	0.756	0.07	11	CDCA5
GMNN	0.849	5.0338	0.698	7.26224	0.844	0.222	11	GMNN
DNAJC9	0.845	3.46635	0.69	5.00088	0.848	0.278	11	DNAJC9
NDC801	0.844	0.394039	0.688	0.568477	0.75	0.064	11	NDC80
ZFP36L1	0.842	9.75674	0.684	14.076	0.952	0.371	11	ZFP36L1
GINS21	0.841	0.291728	0.682	0.420875	0.853	0.235	11	GINS2
NUDT11	0.841	2.15984	0.682	3.11599	0.921	0.471	11	NUDT1
FEN1	0.84	1.76141	0.68	2.54118	0.826	0.215	11	FEN1
IDH2	0.837	5.60919	0.674	8.09234	0.923	0.556	11	IDH2
CDK41	0.836	1.96007	0.672	2.82778	0.928	0.476	11	CDK4
SIVA1	0.834	4.02209	0.668	5.80265	0.91	0.464	11	SIVA1
ANAPC11	0.833	7.78115	0.666	11.2258	0.989	0.828	11	ANAPC11
NCAPG1	0.832	1.01526	0.664	1.46471	0.741	0.09	11	NCAPG
PARP1	0.832	5.48426	0.664	7.91212	0.961	0.711	11	PARP1
PXMP2	0.831	3.18621	0.662	4.59673	0.853	0.309	11	PXMP2
ECI11	0.83	3.18215	0.66	4.59088	0.866	0.318	11	ECI1
MCM4	0.829	1.04824	0.658	1.51229	0.807	0.228	11	MCM4
CENPW	0.828	8.96592	0.656	12.9351	0.842	0.257	11	CENPW
FANCI	0.827	2.22735	0.654	3.21339	0.721	0.09	11	FANCI
SSRP1	0.823	3.97332	0.646	5.73229	0.941	0.614	11	SSRP1
EZH21	0.823	1.06277	0.646	1.53325	0.846	0.315	11	EZH2
CDT1	0.815	2.90188	0.63	4.18653	0.736	0.131	11	CDT1
WDR34	0.815	3.71517	0.63	5.35986	0.804	0.279	11	WDR34
C19orf48	0.81	2.02414	0.62	2.92021	0.806	0.255	11	C19orf48
CHAF1A	0.81	1.69621	0.62	2.44711	0.736	0.144	11	CHAF1A
HNRNPF	0.81	4.16103	0.62	6.0031	0.947	0.622	11	HNRNPF
RPA3	0.81	2.26518	0.62	3.26797	0.839	0.359	11	RPA3
TMEM106C1	0.809	3.92265	0.618	5.65919	0.862	0.42	11	TMEM106C
SRSF10	0.809	2.72797	0.618	3.93563	0.963	0.744	11	SRSF10
KPNB1	0.808	1.95413	0.616	2.81922	0.956	0.725	11	KPNB1
HES4	0.808	12.8398	0.616	18.5239	0.967	0.739	11	HES4
COMMD4	0.807	3.39261	0.614	4.8945	0.82	0.342	11	COMMD4
SNRPE	0.807	4.176	0.614	6.02469	0.971	0.8	11	SNRPE
FOXM11	0.806	3.62299	0.612	5.22687	0.673	0.064	11	FOXM1
KIFC11	0.805	1.14684	0.61	1.65455	0.673	0.06	11	KIFC1
BARD1	0.805	2.85604	0.61	4.1204	0.758	0.187	11	BARD1
SAE11	0.801	1.78045	0.602	2.56864	0.822	0.333	11	SAE1
SNRPD1	0.8	2.26936	0.6	3.27399	0.974	0.776	11	SNRPD1
PAICS	0.799	1.25472	0.598	1.81018	0.895	0.496	11	PAICS
DNMT1	0.798	2.26876	0.596	3.27313	0.875	0.467	11	DNMT1
H1FX1	0.798	1.96935	0.596	2.84117	0.994	0.931	11	H1FX
BANF11	0.797	0.63461	0.594	0.915548	0.982	0.809	11	BANF1
ESCO2	0.797	1.83395	0.594	2.64583	0.633	0.044	11	ESCO2
MELK	0.795	1.76215	0.59	2.54225	0.644	0.06	11	MELK
BUB3	0.794	7.57932	0.588	10.9347	0.894	0.52	11	BUB3
TRA2B	0.794	3.19996	0.588	4.61657	0.972	0.716	11	TRA2B
SEPTIN21	0.794	2.29462	0.588	3.31043	0.952	0.654	11	SEPTIN2
CHEK1	0.793	1.58109	0.586	2.28102	0.725	0.167	11	CHEK1
CENPN1	0.791	1.19859	0.582	1.7292	0.659	0.085	11	CENPN
SUPT16H	0.791	0.921176	0.582	1.32898	0.932	0.695	11	SUPT16H
PTBP11	0.79	0.378705	0.58	0.546356	0.818	0.356	11	PTBP1
ERH	0.79	2.71366	0.58	3.91498	0.989	0.893	11	ERH
C1QL1	0.789	9.73666	0.578	14.047	0.758	0.229	11	C1QL1
PSMC3	0.789	0.556974	0.578	0.803543	0.908	0.639	11	PSMC3
TK1	0.788	3.20606	0.576	4.62537	0.635	0.061	11	TK1
EXOSC81	0.788	2.18618	0.576	3.15399	0.82	0.361	11	EXOSC8
METRN1	0.786	1.00289	0.572	1.44687	0.853	0.379	11	METRN
SLC25A5	0.785	1.88107	0.57	2.71381	0.956	0.77	11	SLC25A5
CKAP2L1	0.785	0.720698	0.57	1.03975	0.637	0.062	11	CKAP2L
RBBP4	0.785	1.65315	0.57	2.38499	0.943	0.717	11	RBBP4
HAT1	0.784	4.60611	0.568	6.64521	0.761	0.259	11	HAT1
SNRPA	0.783	1.79075	0.566	2.58351	0.859	0.438	11	SNRPA
CDCA4	0.783	1.6579	0.566	2.39184	0.644	0.098	11	CDCA4
C1orf61	0.783	47.8424	0.566	69.022	0.994	0.772	11	C1orf61
HNRNPUL11	0.782	0.90988	0.564	1.31268	0.917	0.628	11	HNRNPUL1
BRCA1	0.782	1.97313	0.564	2.84662	0.653	0.103	11	BRCA1
UBE2I	0.781	1.83863	0.562	2.65259	0.958	0.778	11	UBE2I
GPX42	0.778	1.08863	0.556	1.57056	0.991	0.915	11	GPX4
SMC1A	0.777	3.17589	0.554	4.58185	0.822	0.434	11	SMC1A
XRCC6	0.777	3.77828	0.554	5.45091	0.96	0.763	11	XRCC6
RTKN21	0.777	1.32878	0.554	1.91703	0.626	0.08	11	RTKN2
SPC241	0.776	1.92383	0.552	2.77551	0.6	0.054	11	SPC24
BRCA2	0.776	1.63504	0.552	2.35887	0.626	0.08	11	BRCA2
POLD3	0.774	2.57616	0.548	3.71661	0.694	0.197	11	POLD3
FABP7	0.774	9.91983	0.548	14.3113	0.914	0.473	11	FABP7
LIG1	0.773	2.77343	0.546	4.00121	0.67	0.163	11	LIG1
ASF1B	0.773	1.34586	0.546	1.94167	0.596	0.057	11	ASF1B
NUDT5	0.773	1.26634	0.546	1.82694	0.806	0.375	11	NUDT5
PPP1CA1	0.772	1.33429	0.544	1.92498	0.868	0.526	11	PPP1CA
POLR2J1	0.772	1.10646	0.544	1.59628	0.916	0.642	11	POLR2J
NSD2	0.772	1.03447	0.544	1.49242	0.831	0.445	11	NSD2
UQCC2	0.771	1.8965	0.542	2.73607	0.917	0.654	11	UQCC2
HIST1H2AG	0.771	12.4801	0.542	18.005	0.594	0.064	11	HIST1H2AG
CCDC341	0.77	0.770525	0.54	1.11163	0.754	0.33	11	CCDC34
PRDX6	0.77	7.96939	0.54	11.4974	0.888	0.533	11	PRDX6
CMC2	0.769	0.892153	0.538	1.28711	0.804	0.388	11	CMC2
LSM31	0.769	3.99545	0.538	5.76422	0.928	0.689	11	LSM3
NONO	0.768	0.348411	0.536	0.502651	0.958	0.774	11	NONO
FBL	0.768	5.58783	0.536	8.06154	0.855	0.465	11	FBL
RFC3	0.767	1.57517	0.534	2.27248	0.664	0.158	11	RFC3
GLO11	0.767	1.26739	0.534	1.82846	0.905	0.579	11	GLO1
RFC2	0.766	3.4413	0.532	4.96475	0.701	0.225	11	RFC2
SLC1A32	0.766	1.63421	0.532	2.35766	0.763	0.272	11	SLC1A3
RFC4	0.766	1.64655	0.532	2.37548	0.719	0.238	11	RFC4
PMF1	0.766	2.2065	0.532	3.18331	0.789	0.355	11	PMF1
TMEM97	0.765	1.73442	0.53	2.50224	0.813	0.371	11	TMEM97
RALY	0.764	3.50556	0.528	5.05746	0.897	0.598	11	RALY
NCAPH1	0.764	0.655895	0.528	0.946257	0.589	0.061	11	NCAPH
RBBP7	0.763	1.67081	0.526	2.41046	0.796	0.409	11	RBBP7
RFC5	0.763	1.72836	0.526	2.4935	0.642	0.135	11	RFC5
TMBIM62	0.762	1.01262	0.524	1.4609	0.971	0.831	11	TMBIM6
FAM111A	0.761	2.82382	0.522	4.07391	0.598	0.093	11	FAM111A
WEE11	0.759	2.58803	0.518	3.73374	0.67	0.166	11	WEE1
NCAPD21	0.757	0.634378	0.514	0.915214	0.628	0.127	11	NCAPD2
COX8A1	0.757	2.41694	0.514	3.48691	0.989	0.9	11	COX8A
HSPB11	0.757	5.2169	0.514	7.5264	0.785	0.386	11	HSPB11
PPIG	0.755	0.759213	0.51	1.09531	0.927	0.725	11	PPIG
SNRPD3	0.754	1.67909	0.508	2.42241	0.877	0.582	11	SNRPD3
MCM2	0.754	1.63764	0.508	2.36261	0.618	0.122	11	MCM2
TRIM281	0.753	0.621732	0.506	0.89697	0.899	0.627	11	TRIM28
ALDH7A11	0.753	1.16999	0.506	1.68794	0.76	0.326	11	ALDH7A1
ITGB3BP	0.753	1.71491	0.506	2.47409	0.635	0.162	11	ITGB3BP
VRK1	0.752	1.07873	0.504	1.55628	0.732	0.269	11	VRK1
HNRNPA01	0.752	0.189693	0.504	0.273669	0.982	0.841	11	HNRNPA0
HADH	0.752	1.758	0.504	2.53625	0.694	0.233	11	HADH
AKR7A21	0.752	2.8342	0.504	4.08888	0.798	0.419	11	AKR7A2
TUBG1	0.751	1.84804	0.502	2.66615	0.754	0.36	11	TUBG1
MCM10	0.751	1.47544	0.502	2.12861	0.572	0.071	11	MCM10
LAPTM4B	0.751	3.60768	0.502	5.20478	0.934	0.655	11	LAPTM4B
TIMELESS	0.75	1.64471	0.5	2.37281	0.594	0.109	11	TIMELESS
RNASEH2C	0.75	0.45341	0.5	0.654133	0.761	0.388	11	RNASEH2C
RFC1	0.75	2.23341	0.5	3.22213	0.833	0.493	11	RFC1
RPA2	0.75	5.47989	0.5	7.90581	0.732	0.306	11	RPA2
CLNS1A	0.749	1.40291	0.498	2.02397	0.899	0.584	11	CLNS1A
RABL6	0.749	1.26247	0.498	1.82136	0.855	0.533	11	RABL6
PUF601	0.749	1.98173	0.498	2.85903	0.943	0.758	11	PUF60
POLD2	0.749	2.91348	0.498	4.20326	0.87	0.574	11	POLD2
FANCD2	0.749	1.77297	0.498	2.55786	0.55	0.06	11	FANCD2
MAD2L2	0.749	4.11585	0.498	5.93791	0.842	0.513	11	MAD2L2
THRAP3	0.748	2.73536	0.496	3.9463	0.925	0.745	11	THRAP3
ATAD5	0.746	2.376	0.492	3.42784	0.622	0.158	11	ATAD5
ENY21	0.745	0.851686	0.49	1.22872	0.934	0.721	11	ENY2
HMGN51	0.744	1.66375	0.488	2.40028	0.622	0.153	11	HMGN5
RPA1	0.744	1.71095	0.488	2.46838	0.661	0.217	11	RPA1
CDK5RAP21	0.744	1.24115	0.488	1.7906	0.688	0.251	11	CDK5RAP2
MND1	0.744	1.19099	0.488	1.71823	0.55	0.067	11	MND1
IPO9	0.743	2.75129	0.486	3.96927	0.831	0.508	11	IPO9
UQCRC1	0.742	3.88315	0.484	5.6022	0.884	0.623	11	UQCRC1
SEPTIN101	0.742	1.78819	0.484	2.57981	0.668	0.227	11	SEPTIN10
SNX51	0.739	2.01444	0.478	2.90622	0.716	0.283	11	SNX5
SUZ12	0.739	1.09098	0.478	1.57395	0.787	0.42	11	SUZ12
CKLF	0.739	2.1817	0.478	3.14752	0.706	0.307	11	CKLF
HIRIP3	0.739	1.33199	0.478	1.92166	0.679	0.249	11	HIRIP3
NCAPD3	0.738	1.56366	0.476	2.25589	0.589	0.129	11	NCAPD3
GLI3	0.738	0.744304	0.476	1.0738	0.64	0.199	11	GLI3
CENPX	0.737	1.70751	0.474	2.46341	0.833	0.542	11	CENPX
BRD7	0.737	5.64188	0.474	8.13951	0.881	0.626	11	BRD7
BCL7C	0.737	3.1622	0.474	4.56209	0.772	0.417	11	BCL7C
AHCY	0.736	1.52455	0.472	2.19946	0.699	0.284	11	AHCY
RNPS1	0.736	1.75866	0.472	2.53721	0.908	0.705	11	RNPS1
BOC1	0.736	1.60011	0.472	2.30848	0.701	0.258	11	BOC
HJURP1	0.736	0.643721	0.472	0.928693	0.521	0.045	11	HJURP
POLR2E1	0.735	1.78389	0.47	2.57361	0.864	0.589	11	POLR2E
BAZ1B	0.735	4.01131	0.47	5.78709	0.835	0.543	11	BAZ1B
SRRM1	0.735	2.07508	0.47	2.99371	0.945	0.805	11	SRRM1
RACGAP11	0.734	0.707157	0.468	1.02021	0.558	0.094	11	RACGAP1
SF1	0.734	7.08491	0.468	10.2214	0.925	0.728	11	SF1
SNRPC1	0.734	1.61505	0.468	2.33002	0.908	0.671	11	SNRPC
UHRF1	0.733	0.64232	0.466	0.926672	0.598	0.141	11	UHRF1
MRPL11	0.733	2.60622	0.466	3.75998	0.761	0.402	11	MRPL11
SKA3	0.732	1.16784	0.464	1.68483	0.506	0.046	11	SKA3
CSE1L	0.731	1.79328	0.462	2.58716	0.741	0.367	11	CSE1L
PSMB3	0.731	1.98067	0.462	2.8575	0.941	0.775	11	PSMB3
PHIP	0.731	6.86745	0.462	9.90764	0.91	0.694	11	PHIP
NOP56	0.73	1.26635	0.46	1.82696	0.846	0.562	11	NOP56
CEP78	0.73	1.55228	0.46	2.23946	0.721	0.346	11	CEP78
DDX39A1	0.729	0.928362	0.458	1.33934	0.739	0.366	11	DDX39A
RBBP8	0.728	1.63612	0.456	2.36042	0.565	0.126	11	RBBP8
SPAG51	0.728	0.3663	0.456	0.52846	0.521	0.064	11	SPAG5
ARL6IP6	0.728	1.15069	0.456	1.6601	0.672	0.258	11	ARL6IP6
SELENOH1	0.727	0.567312	0.454	0.818459	0.95	0.805	11	SELENOH
LSM2	0.727	1.8941	0.454	2.7326	0.872	0.636	11	LSM2
CDC45	0.726	1.29656	0.452	1.87054	0.505	0.055	11	CDC45
CEP152	0.726	1.0761	0.452	1.55248	0.514	0.068	11	CEP152
G3BP1	0.726	6.16239	0.452	8.89045	0.842	0.521	11	G3BP1
DSN1	0.725	1.06428	0.45	1.53543	0.539	0.097	11	DSN1
PKMYT1	0.725	1.07741	0.45	1.55438	0.497	0.051	11	PKMYT1
CDCA7L	0.725	1.12723	0.45	1.62624	0.58	0.143	11	CDCA7L
IER21	0.724	0.688167	0.448	0.992816	0.822	0.546	11	IER2
SF3B2	0.723	3.13203	0.446	4.51856	0.939	0.81	11	SF3B2
EIF4A3	0.722	2.54388	0.444	3.67004	0.793	0.519	11	EIF4A3
GINS4	0.722	1.19876	0.444	1.72944	0.508	0.07	11	GINS4
DNPH11	0.722	1.08015	0.444	1.55832	0.763	0.38	11	DNPH1
TECR	0.721	2.51461	0.442	3.62782	0.862	0.607	11	TECR
RBM17	0.721	1.75645	0.442	2.53402	0.861	0.581	11	RBM17
EFNB1	0.72	1.26991	0.44	1.83209	0.642	0.228	11	EFNB1
PIN1	0.72	0.343419	0.44	0.495449	0.877	0.683	11	PIN1
MAZ1	0.72	2.82285	0.44	4.07251	0.831	0.533	11	MAZ
FKBP3	0.72	1.29429	0.44	1.86726	0.941	0.789	11	FKBP3
GGH	0.72	2.04192	0.44	2.94587	0.8	0.484	11	GGH
NUDC	0.72	3.17585	0.44	4.58178	0.943	0.793	11	NUDC
TRIR	0.719	1.36852	0.438	1.97436	0.963	0.862	11	TRIR
LMNB21	0.719	0.834395	0.438	1.20378	0.596	0.192	11	LMNB2
CTCF	0.719	1.39006	0.438	2.00543	0.811	0.52	11	CTCF
TFDP1	0.719	2.24775	0.438	3.24281	0.686	0.304	11	TFDP1
PAXX	0.719	3.27674	0.438	4.72734	0.778	0.479	11	PAXX
POC1A	0.719	1.07143	0.438	1.54574	0.492	0.056	11	POC1A
STAG2	0.718	0.933744	0.436	1.34711	0.754	0.412	11	STAG2
ASRGL1	0.718	1.37607	0.436	1.98525	0.723	0.362	11	ASRGL1
NSMCE4A	0.718	1.04004	0.436	1.50046	0.639	0.239	11	NSMCE4A
CNTFR	0.718	5.11566	0.436	7.38033	0.796	0.458	11	CNTFR
CIP2A	0.718	1.34994	0.436	1.94755	0.51	0.078	11	CIP2A
MIS18A	0.717	1.0889	0.434	1.57094	0.598	0.195	11	MIS18A
SRSF1	0.717	1.4919	0.434	2.15236	0.789	0.483	11	SRSF1
PPIF	0.717	1.39952	0.434	2.01909	0.604	0.206	11	PPIF
XRCC2	0.717	1.3283	0.434	1.91633	0.503	0.074	11	XRCC2
RAB5IF	0.716	1.16517	0.432	1.68099	0.835	0.581	11	RAB5IF
SHCBP1	0.716	1.12523	0.432	1.62336	0.475	0.042	11	SHCBP1
MTHFD1	0.715	1.41938	0.43	2.04773	0.613	0.207	11	MTHFD1
MLEC1	0.715	0.634104	0.43	0.914818	0.8	0.504	11	MLEC
HIST1H3G	0.715	1.28019	0.43	1.84693	0.448	0.019	11	HIST1H3G
HAUS8	0.714	1.04299	0.428	1.50472	0.494	0.071	11	HAUS8
LRR1	0.714	1.36128	0.428	1.96391	0.517	0.101	11	LRR1
IPO5	0.714	1.39977	0.428	2.01944	0.717	0.38	11	IPO5
YEATS4	0.714	1.60968	0.428	2.32227	0.688	0.334	11	YEATS4
SAC3D1	0.714	4.92736	0.428	7.10868	0.717	0.368	11	SAC3D1
POLR2G2	0.714	1.58299	0.428	2.28378	0.853	0.57	11	POLR2G
PPP4C	0.713	1.30376	0.426	1.88093	0.884	0.654	11	PPP4C
NAE1	0.712	0.627419	0.424	0.905174	0.855	0.571	11	NAE1
NCAPG2	0.712	1.08042	0.424	1.55871	0.488	0.071	11	NCAPG2
PSMB2	0.712	1.85554	0.424	2.67698	0.901	0.723	11	PSMB2
UBA2	0.711	1.54113	0.422	2.22338	0.857	0.644	11	UBA2
ACTG1	0.711	36.9694	0.422	53.3356	1	0.998	11	ACTG1
COA1	0.711	1.95399	0.422	2.81901	0.785	0.478	11	COA1
NCAPH2	0.71	1.21604	0.42	1.75437	0.561	0.167	11	NCAPH2
ELAVL1	0.71	0.210744	0.42	0.30404	0.8	0.513	11	ELAVL1
MRPS34	0.71	0.628576	0.42	0.906844	0.892	0.661	11	MRPS34
PPM1G	0.71	0.95816	0.42	1.38233	0.908	0.732	11	PPM1G
HAUS1	0.709	1.61199	0.418	2.32562	0.692	0.351	11	HAUS1
MAGOH	0.709	1.01744	0.418	1.46786	0.743	0.436	11	MAGOH
CDK2	0.708	1.18902	0.416	1.7154	0.495	0.086	11	CDK2
HIST1H2AH	0.708	2.55145	0.416	3.68097	0.439	0.027	11	HIST1H2AH
CCDC14	0.708	1.64793	0.416	2.37747	0.725	0.383	11	CCDC14
SRSF11	0.708	1.73917	0.416	2.50909	0.906	0.767	11	SRSF11
TALDO1	0.707	2.32102	0.414	3.34852	0.888	0.714	11	TALDO1
PHF191	0.707	1.1442	0.414	1.65074	0.51	0.102	11	PHF19
SNRNP70	0.706	0.191586	0.412	0.276399	0.877	0.666	11	SNRNP70
GMPS	0.706	1.86963	0.412	2.69731	0.725	0.398	11	GMPS
SNRNP40	0.706	1.05543	0.412	1.52267	0.705	0.36	11	SNRNP40
BEX3	0.705	0.538066	0.41	0.776265	0.991	0.967	11	BEX3
KHSRP	0.705	0.948635	0.41	1.36859	0.71	0.374	11	KHSRP
PSME11	0.705	1.08955	0.41	1.57189	0.778	0.453	11	PSME1
ANKHD1	0.705	2.63884	0.41	3.80704	0.721	0.401	11	ANKHD1
DIAPH3	0.704	1.24773	0.408	1.8001	0.462	0.057	11	DIAPH3
NUP107	0.703	1.09444	0.406	1.57894	0.587	0.207	11	NUP107
NELFE	0.703	1.15056	0.406	1.6599	0.802	0.521	11	NELFE
MCM5	0.702	1.30204	0.404	1.87844	0.534	0.136	11	MCM5
ACAA2	0.702	1.48807	0.404	2.14683	0.648	0.278	11	ACAA2
FANCA	0.702	1.77572	0.404	2.56182	0.488	0.093	11	FANCA
SREK1	0.702	1.69701	0.404	2.44827	0.807	0.538	11	SREK1
PFKL	0.701	0.768758	0.402	1.10908	0.719	0.381	11	PFKL
MRPL57	0.701	2.24749	0.402	3.24245	0.861	0.649	11	MRPL57
SF3B5	0.701	1.62037	0.402	2.33771	0.925	0.733	11	SF3B5
NEFM	0.948	42.1606	0.896	60.825	0.991	0.374	12	NEFM
NEFL	0.935	49.0336	0.87	70.7405	0.971	0.271	12	NEFL
NTM	0.836	2.28764	0.672	3.30037	0.877	0.313	12	NTM
NOVA1	0.835	13.3502	0.67	19.2602	0.993	0.821	12	NOVA1
MAB21L2	0.825	1.05581	0.65	1.52321	0.844	0.21	12	MAB21L2
SLC17A6	0.777	2.52966	0.554	3.64953	0.736	0.215	12	SLC17A6
HOTAIRM1	0.762	3.61272	0.524	5.21205	0.681	0.198	12	HOTAIRM1
TMEFF2	0.762	6.36059	0.524	9.17639	0.676	0.192	12	TMEFF2
INA	0.751	7.14668	0.502	10.3105	0.947	0.526	12	INA
NSG1	0.747	9.43612	0.494	13.6134	0.943	0.558	12	NSG1
NSG2	0.742	8.49352	0.484	12.2536	0.903	0.473	12	NSG2
CBLN1	0.74	13.1992	0.48	19.0425	0.632	0.195	12	CBLN1
ANK2	0.738	12.139	0.476	17.5129	0.839	0.486	12	ANK2
MAPT	0.735	8.95895	0.47	12.925	0.952	0.556	12	MAPT
VAMP21	0.728	3.10689	0.456	4.4823	0.978	0.836	12	VAMP2
SPOCK1	0.727	13.2661	0.454	19.1389	0.619	0.205	12	SPOCK1
BASP1	0.724	7.14252	0.448	10.3045	1	0.977	12	BASP1
CXADR1	0.72	5.01342	0.44	7.23284	0.932	0.693	12	CXADR
BLCAP	0.719	0.478209	0.438	0.68991	0.775	0.425	12	BLCAP
CDKN2D	0.716	5.42386	0.432	7.82498	0.89	0.513	12	CDKN2D
SOBP	0.709	7.71662	0.418	11.1327	0.643	0.285	12	SOBP
RBFOX22	0.705	2.00452	0.41	2.8919	0.941	0.669	12	RBFOX2
SYT4	0.705	3.16065	0.41	4.55985	0.648	0.278	12	SYT4
CELF41	0.705	3.15846	0.41	4.5567	0.848	0.435	12	CELF4
GRIA4	0.704	3.02861	0.408	4.36936	0.548	0.154	12	GRIA4
ZFHX4	0.926	10.3763	0.852	14.9698	0.966	0.307	13	ZFHX4
ZFHX3	0.915	21.7736	0.83	31.4127	0.968	0.274	13	ZFHX3
BTBD3	0.892	7.14973	0.784	10.3149	0.886	0.251	13	BTBD3
POU2F2	0.842	6.1599	0.684	8.88686	0.844	0.271	13	POU2F2
FGF14	0.818	9.08863	0.636	13.1121	0.707	0.113	13	FGF14
TENM2	0.809	1.8604	0.618	2.68399	0.744	0.183	13	TENM2
UBE2QL1	0.806	1.97874	0.612	2.85471	0.753	0.197	13	UBE2QL1
KHDRBS3	0.793	3.23701	0.586	4.67002	0.751	0.204	13	KHDRBS3
CSRNP3	0.793	2.00128	0.586	2.88723	0.892	0.506	13	CSRNP3
SLC17A61	0.784	1.21738	0.568	1.75631	0.764	0.214	13	SLC17A6
LRRN3	0.77	0.495629	0.54	0.715042	0.737	0.26	13	LRRN3
OGFRL1	0.749	4.54656	0.498	6.55929	0.622	0.155	13	OGFRL1
ZFHX4-AS1	0.74	1.25401	0.48	1.80916	0.517	0.042	13	ZFHX4-AS1
BARHL2	0.738	1.86651	0.476	2.69281	0.513	0.039	13	BARHL2
DNM3	0.728	1.79995	0.456	2.59678	0.664	0.236	13	DNM3
RORB	0.725	15.0951	0.45	21.7777	0.519	0.096	13	RORB
RBMS3	0.725	1.6098	0.45	2.32245	0.586	0.155	13	RBMS3
OLFM3	0.719	1.35817	0.438	1.95943	0.547	0.119	13	OLFM3
PKIA1	0.715	0.725012	0.43	1.04597	0.872	0.581	13	PKIA
LINC02609	0.711	1.28376	0.422	1.85208	0.494	0.077	13	LINC02609
MDGA1	0.709	0.344021	0.418	0.496317	0.494	0.086	13	MDGA1
MAB21L21	0.706	2.15345	0.412	3.10678	0.586	0.222	13	MAB21L2
DSEL	0.704	2.42938	0.408	3.50486	0.513	0.124	13	DSEL
XKR4	0.704	2.49962	0.408	3.60619	0.568	0.178	13	XKR4
IGFBPL1	0.937	17.3048	0.874	24.9656	1	0.404	14	IGFBPL1
UBE2S	0.936	23.6043	0.872	34.0537	0.991	0.708	14	UBE2S
UBE2T1	0.934	3.47936	0.868	5.01965	0.963	0.349	14	UBE2T
INSM1	0.933	6.49316	0.866	9.36765	0.908	0.087	14	INSM1
MAD2L11	0.916	2.70944	0.832	3.9089	0.927	0.199	14	MAD2L1
RRM21	0.9	0.254067	0.8	0.366541	0.89	0.109	14	RRM2
HMGB31	0.892	2.24612	0.784	3.24047	0.963	0.591	14	HMGB3
HNRNPA02	0.891	5.29228	0.782	7.63515	0.982	0.847	14	HNRNPA0
PIMREG1	0.885	0.689847	0.77	0.995238	0.844	0.097	14	PIMREG
BIRC51	0.883	0.500709	0.766	0.722371	0.872	0.148	14	BIRC5
LMNB11	0.883	0.218143	0.766	0.314714	0.954	0.38	14	LMNB1
HNRNPD	0.882	9.08929	0.764	13.1131	1	0.866	14	HNRNPD
CKS1B2	0.882	1.76463	0.764	2.54582	0.899	0.272	14	CKS1B
MARCKS	0.881	14.9412	0.762	21.5555	1	0.988	14	MARCKS
SPC252	0.879	1.69097	0.758	2.43955	0.826	0.084	14	SPC25
ASPM1	0.878	5.55999	0.756	8.02136	0.844	0.115	14	ASPM
TMPO	0.877	7.6085	0.754	10.9768	0.954	0.546	14	TMPO
EZH22	0.876	4.04726	0.752	5.83897	0.908	0.335	14	EZH2
H2AFV1	0.874	1.61311	0.748	2.32723	1	0.583	14	H2AFV
KIF221	0.873	2.4558	0.746	3.54297	0.881	0.224	14	KIF22
HNRNPAB	0.871	3.61498	0.742	5.21531	0.982	0.754	14	HNRNPAB
CCNA21	0.867	7.31775	0.734	10.5573	0.817	0.098	14	CCNA2
CENPV	0.863	6.52602	0.726	9.41506	0.982	0.777	14	CENPV
AURKB1	0.857	1.53938	0.714	2.22086	0.789	0.084	14	AURKB
NUF21	0.856	1.20638	0.712	1.74044	0.798	0.103	14	NUF2
ZWINT2	0.855	3.62614	0.71	5.23142	0.826	0.138	14	ZWINT
MAP4K4	0.854	12.6428	0.708	18.2397	0.982	0.63	14	MAP4K4
H3F3A	0.854	25.6191	0.708	36.9605	1	0.997	14	H3F3A
ENY22	0.853	5.51311	0.706	7.95374	0.991	0.729	14	ENY2
NDC802	0.852	2.50518	0.704	3.61421	0.78	0.091	14	NDC80
SFPQ1	0.85	5.61811	0.7	8.10521	0.991	0.882	14	SFPQ
CKAP2L2	0.847	2.59879	0.694	3.74926	0.771	0.084	14	CKAP2L
MCM72	0.845	0.195953	0.69	0.282701	0.899	0.355	14	MCM7
HNRNPU	0.844	14.9722	0.688	21.6004	1	0.92	14	HNRNPU
CHD71	0.842	0.628344	0.684	0.906508	0.945	0.529	14	CHD7
CENPU1	0.842	5.73042	0.684	8.26725	0.817	0.166	14	CENPU
RRM11	0.837	1.00339	0.674	1.44759	0.899	0.385	14	RRM1
ORC61	0.835	3.9373	0.67	5.68032	0.844	0.225	14	ORC6
ANP32B	0.834	0.465179	0.668	0.671112	0.954	0.581	14	ANP32B
SRSF101	0.833	1.42972	0.666	2.06265	0.982	0.753	14	SRSF10
CARHSP1	0.831	8.44854	0.662	12.1887	0.963	0.716	14	CARHSP1
RBMX1	0.829	0.622935	0.658	0.898705	0.982	0.829	14	RBMX
SNRPD11	0.828	2.62143	0.656	3.78193	0.972	0.784	14	SNRPD1
MIS18BP11	0.827	2.41131	0.654	3.47879	0.761	0.136	14	MIS18BP1
EFS	0.827	1.97586	0.654	2.85056	0.752	0.138	14	EFS
NCAPG3	0.826	0.922559	0.652	1.33097	0.752	0.116	14	NCAPG
EOMES	0.825	13.0862	0.65	18.8795	0.679	0.042	14	EOMES
ELAVL21	0.824	6.25829	0.648	9.0288	0.927	0.44	14	ELAVL2
KIF151	0.823	0.528627	0.646	0.762648	0.743	0.109	14	KIF15
C21orf581	0.818	4.52101	0.636	6.52244	0.752	0.15	14	C21orf58
KIF5B1	0.817	1.6116	0.634	2.32505	0.982	0.851	14	KIF5B
SRSF31	0.817	0.987959	0.634	1.42532	0.963	0.855	14	SRSF3
TLE5	0.815	3.60869	0.63	5.20624	0.936	0.709	14	TLE5
E2F1	0.807	5.3805	0.614	7.76242	0.706	0.114	14	E2F1
MXD31	0.807	4.61782	0.614	6.66211	0.688	0.093	14	MXD3
USP11	0.805	0.680803	0.61	0.982191	0.826	0.396	14	USP1
LZTS1	0.804	1.22598	0.608	1.76871	0.706	0.134	14	LZTS1
GSE11	0.803	2.08623	0.606	3.00979	0.835	0.35	14	GSE1
KHDRBS11	0.803	4.4799	0.606	6.46312	0.972	0.929	14	KHDRBS1
NONO1	0.802	4.45725	0.604	6.43045	0.991	0.781	14	NONO
BAZ1A	0.802	0.800692	0.604	1.15515	0.826	0.315	14	BAZ1A
DDX39A2	0.801	3.64441	0.602	5.25777	0.826	0.38	14	DDX39A
ERH1	0.8	3.62913	0.6	5.23573	0.982	0.897	14	ERH
SET1	0.8	1.20987	0.6	1.74548	1	0.976	14	SET
KIFC12	0.8	1.54626	0.6	2.23078	0.67	0.084	14	KIFC1
FOXM12	0.799	0.656577	0.598	0.947241	0.679	0.088	14	FOXM1
NUDT12	0.799	1.35252	0.598	1.95127	0.899	0.489	14	NUDT1
MZT11	0.795	2.51733	0.59	3.63174	0.78	0.301	14	MZT1
NEUROD4	0.794	2.78649	0.588	4.02006	0.606	0.021	14	NEUROD4
RTKN22	0.794	1.07094	0.588	1.54505	0.679	0.101	14	RTKN2
IVNS1ABP	0.794	11.166	0.588	16.1091	0.826	0.364	14	IVNS1ABP
HNRNPA1	0.792	5.58421	0.584	8.05632	1	0.976	14	HNRNPA1
RACGAP12	0.791	1.55581	0.582	2.24457	0.67	0.111	14	RACGAP1
PIN11	0.79	1.70371	0.58	2.45793	0.945	0.69	14	PIN1
SH3BGRL3	0.789	0.619064	0.578	0.89312	0.982	0.851	14	SH3BGRL3
MEX3A	0.788	4.52356	0.576	6.52612	0.927	0.636	14	MEX3A
SPAG52	0.787	1.72148	0.574	2.48357	0.642	0.081	14	SPAG5
RALY1	0.784	2.79914	0.568	4.0383	0.927	0.609	14	RALY
SKA2	0.784	8.83282	0.568	12.7431	0.862	0.522	14	SKA2
ANP32A1	0.784	1.87373	0.568	2.70321	0.963	0.747	14	ANP32A
KNSTRN1	0.784	0.479992	0.568	0.692482	0.679	0.156	14	KNSTRN
HNRNPH1	0.783	3.57613	0.566	5.15927	0.927	0.661	14	HNRNPH1
UBE2I1	0.782	4.10853	0.564	5.92736	0.972	0.785	14	UBE2I
VRK11	0.782	2.23787	0.564	3.22856	0.761	0.287	14	VRK1
KIF2C1	0.782	0.681708	0.564	0.983497	0.633	0.077	14	KIF2C
DAZAP1	0.779	2.42438	0.558	3.49765	0.862	0.387	14	DAZAP1
CMC21	0.779	4.66893	0.558	6.73584	0.835	0.404	14	CMC2
NCAPD22	0.779	1.11307	0.558	1.60583	0.679	0.146	14	NCAPD2
RNASEH2B	0.778	8.77522	0.556	12.66	0.725	0.255	14	RNASEH2B
HP1BP31	0.776	1.97166	0.552	2.8445	0.945	0.778	14	HP1BP3
NCAPH3	0.774	0.47264	0.548	0.681876	0.624	0.082	14	NCAPH
RBBP41	0.774	0.654176	0.548	0.943777	0.927	0.726	14	RBBP4
ILF3	0.772	5.72121	0.544	8.25397	0.927	0.728	14	ILF3
JPT1	0.772	8.56287	0.544	12.3536	1	0.962	14	JPT1
RBM8A1	0.772	1.59117	0.544	2.29557	0.927	0.743	14	RBM8A
SMC1A1	0.771	2.54772	0.542	3.67558	0.844	0.45	14	SMC1A
KAT6B	0.771	3.13784	0.542	4.52695	0.908	0.61	14	KAT6B
PHC2	0.771	2.22597	0.542	3.2114	0.817	0.413	14	PHC2
CNTLN	0.77	4.48679	0.54	6.47307	0.743	0.277	14	CNTLN
DHFR1	0.77	0.186937	0.54	0.269693	0.752	0.254	14	DHFR
NSD21	0.77	1.34804	0.54	1.94482	0.862	0.46	14	NSD2
TMEM971	0.769	1.68143	0.538	2.42579	0.817	0.388	14	TMEM97
SMARCA5	0.769	9.34554	0.538	13.4828	0.963	0.741	14	SMARCA5
PARP11	0.768	1.64429	0.536	2.37221	0.954	0.721	14	PARP1
QSER1	0.767	2.57403	0.534	3.71354	0.789	0.364	14	QSER1
MAGI1	0.767	1.67514	0.534	2.41672	0.771	0.337	14	MAGI1
LMNB22	0.766	1.30507	0.532	1.88281	0.688	0.207	14	LMNB2
NT5DC2	0.766	0.844975	0.532	1.21904	0.872	0.526	14	NT5DC2
CDCA81	0.766	2.78772	0.532	4.02183	0.596	0.068	14	CDCA8
ASRGL11	0.765	1.75098	0.53	2.52614	0.817	0.375	14	ASRGL1
SMARCB11	0.764	3.30861	0.528	4.77332	0.945	0.783	14	SMARCB1
CBX31	0.764	0.966781	0.528	1.39477	0.972	0.819	14	CBX3
MYEF21	0.763	3.69786	0.526	5.33489	0.899	0.612	14	MYEF2
ASCL1	0.763	1.76882	0.526	2.55187	0.624	0.129	14	ASCL1
MELK1	0.763	1.56328	0.526	2.25533	0.606	0.083	14	MELK
DDAH22	0.761	2.23166	0.522	3.21961	0.963	0.844	14	DDAH2
CORO1C	0.76	2.07669	0.52	2.99603	0.789	0.379	14	CORO1C
ELAVL42	0.76	3.23089	0.52	4.66118	0.972	0.577	14	ELAVL4
BUB1B1	0.758	1.41091	0.516	2.03551	0.587	0.079	14	BUB1B
CASC15	0.758	5.01364	0.516	7.23316	0.716	0.288	14	CASC15
TCF3	0.757	2.97549	0.514	4.29273	0.743	0.33	14	TCF3
EXOSC82	0.757	2.6089	0.514	3.76384	0.78	0.38	14	EXOSC8
ACTL6A	0.757	1.45299	0.514	2.09621	0.725	0.282	14	ACTL6A
TRIM591	0.757	2.59562	0.514	3.74468	0.615	0.124	14	TRIM59
SRSF111	0.757	1.21307	0.514	1.7501	0.945	0.772	14	SRSF11
HNRNPL	0.755	1.75145	0.51	2.52681	0.826	0.451	14	HNRNPL
KIF4A1	0.753	1.46009	0.506	2.10646	0.578	0.079	14	KIF4A
NUP62	0.752	2.55155	0.504	3.68112	0.734	0.329	14	NUP62
HJURP2	0.75	0.736015	0.5	1.06185	0.56	0.063	14	HJURP
SNRPF	0.749	6.76191	0.498	9.75538	0.954	0.788	14	SNRPF
EMX1	0.749	0.669868	0.498	0.966415	0.651	0.269	14	EMX1
KCNQ21	0.748	0.420554	0.496	0.606732	0.807	0.506	14	KCNQ2
BAZ1B1	0.748	1.25819	0.496	1.81519	0.862	0.555	14	BAZ1B
LSM51	0.748	2.15523	0.496	3.10935	0.908	0.649	14	LSM5
PRPF40A	0.748	1.88153	0.496	2.71447	0.963	0.721	14	PRPF40A
CENPN2	0.747	3.77121	0.494	5.44071	0.596	0.108	14	CENPN
SHF1	0.747	4.61738	0.494	6.66147	0.743	0.335	14	SHF
ZEB1	0.747	21.4693	0.494	30.9737	0.771	0.401	14	ZEB1
SLCO5A1	0.747	2.64373	0.494	3.81409	0.679	0.266	14	SLCO5A1
FAM83D1	0.745	0.537781	0.49	0.775854	0.532	0.047	14	FAM83D
LSM32	0.745	0.813951	0.49	1.17428	0.917	0.699	14	LSM3
NDUFC2	0.743	3.85919	0.486	5.56764	0.972	0.922	14	NDUFC2
GTF2I	0.743	5.35344	0.486	7.72338	1	0.934	14	GTF2I
MYBL21	0.742	0.272179	0.484	0.392671	0.596	0.116	14	MYBL2
UHRF11	0.742	0.518633	0.484	0.74823	0.633	0.159	14	UHRF1
LIMD2	0.742	1.56113	0.484	2.25223	0.798	0.428	14	LIMD2
C12orf57	0.742	0.322806	0.484	0.465711	1	0.903	14	C12orf57
PBRM1	0.742	4.75572	0.484	6.86105	0.881	0.609	14	PBRM1
RHOBTB3	0.741	5.11416	0.482	7.37818	0.872	0.566	14	RHOBTB3
BCL7A	0.74	6.96389	0.48	10.0468	0.826	0.574	14	BCL7A
CHEK11	0.74	1.94706	0.48	2.80902	0.661	0.189	14	CHEK1
FANCI1	0.739	2.2362	0.478	3.22616	0.587	0.116	14	FANCI
POU3F3	0.739	1.82206	0.478	2.62867	0.716	0.307	14	POU3F3
TOP1	0.738	1.50465	0.476	2.17075	0.963	0.792	14	TOP1
TMEM237	0.738	1.00938	0.476	1.45622	0.661	0.236	14	TMEM237
KLF13	0.737	2.30054	0.474	3.31898	0.771	0.373	14	KLF13
STXBP6	0.737	1.04921	0.474	1.51369	0.606	0.151	14	STXBP6
UCP2	0.737	1.34333	0.474	1.93802	0.67	0.214	14	UCP2
FYN	0.737	1.62358	0.474	2.34233	0.917	0.75	14	FYN
DEPDC1B1	0.736	1.40857	0.472	2.03214	0.541	0.076	14	DEPDC1B
ARID1A	0.736	1.44694	0.472	2.08749	0.862	0.571	14	ARID1A
CSE1L1	0.735	1.22314	0.47	1.76461	0.743	0.382	14	CSE1L
ARL6IP61	0.735	2.27802	0.47	3.28649	0.679	0.274	14	ARL6IP6
TRIR1	0.734	2.05452	0.468	2.96405	0.963	0.866	14	TRIR
LRR11	0.733	1.01532	0.466	1.4648	0.569	0.117	14	LRR1
SRRM41	0.733	0.950824	0.466	1.37175	0.78	0.389	14	SRRM4
E2F2	0.733	2.00319	0.466	2.88999	0.495	0.032	14	E2F2
IGF2BP1	0.732	2.50882	0.464	3.61946	0.688	0.284	14	IGF2BP1
PSMA41	0.732	3.29687	0.464	4.75638	0.936	0.743	14	PSMA4
CTCF1	0.731	5.12393	0.462	7.39227	0.881	0.531	14	CTCF
MIB1	0.73	3.27691	0.46	4.72758	0.78	0.475	14	MIB1
ATAD51	0.73	1.31943	0.46	1.90353	0.606	0.177	14	ATAD5
SMARCE1	0.729	1.28136	0.458	1.84861	0.963	0.775	14	SMARCE1
TTK1	0.729	1.28277	0.458	1.85064	0.523	0.071	14	TTK
SPC242	0.728	1.47014	0.456	2.12096	0.532	0.076	14	SPC24
SUMO2	0.728	1.41168	0.456	2.03663	1	0.985	14	SUMO2
GDI21	0.728	0.569506	0.456	0.821624	0.917	0.756	14	GDI2
AKIRIN21	0.727	2.84212	0.454	4.10031	0.817	0.54	14	AKIRIN2
CDCA21	0.726	0.630366	0.452	0.909425	0.514	0.065	14	CDCA2
ESCO21	0.725	1.17865	0.45	1.70043	0.514	0.068	14	ESCO2
SUN2	0.724	1.63107	0.448	2.35314	0.615	0.213	14	SUN2
CHAF1A1	0.724	0.600114	0.448	0.865782	0.596	0.169	14	CHAF1A
RIF1	0.724	1.77118	0.448	2.55528	0.771	0.461	14	RIF1
NFIC	0.723	1.57279	0.446	2.26905	0.688	0.311	14	NFIC
SETBP1	0.723	1.59481	0.446	2.30082	0.78	0.445	14	SETBP1
KMT5A1	0.722	4.45882	0.444	6.43272	0.569	0.152	14	KMT5A
NCAPD31	0.722	0.902823	0.444	1.3025	0.578	0.147	14	NCAPD3
CIP2A1	0.722	0.905773	0.444	1.30675	0.532	0.095	14	CIP2A
RCC2	0.722	1.38823	0.444	2.00279	0.587	0.177	14	RCC2
CDCA51	0.721	1.05807	0.442	1.52647	0.541	0.1	14	CDCA5
ADH5	0.72	0.782155	0.44	1.12841	0.908	0.665	14	ADH5
PGAP1	0.72	3.4381	0.44	4.96013	0.743	0.384	14	PGAP1
MFNG	0.719	2.05704	0.438	2.96767	0.477	0.042	14	MFNG
HIST1H3D1	0.719	2.30955	0.438	3.33197	0.505	0.076	14	HIST1H3D
SRSF4	0.719	1.52302	0.438	2.19725	0.862	0.685	14	SRSF4
SRSF6	0.718	1.34589	0.436	1.94171	0.78	0.439	14	SRSF6
ZNF704	0.718	0.972199	0.436	1.40259	0.661	0.276	14	ZNF704
TFDP2	0.718	1.44133	0.436	2.0794	0.716	0.377	14	TFDP2
DHX9	0.718	4.14748	0.436	5.98354	0.835	0.591	14	DHX9
TOX3	0.717	5.9037	0.434	8.51724	0.606	0.217	14	TOX3
CDCA41	0.717	1.50848	0.434	2.17627	0.532	0.12	14	CDCA4
SLC38A2	0.717	3.41032	0.434	4.92006	0.743	0.377	14	SLC38A2
ZNF462	0.717	5.47146	0.434	7.89364	0.844	0.604	14	ZNF462
HIRIP31	0.716	1.49085	0.432	2.15085	0.661	0.267	14	HIRIP3
SUPT16H1	0.715	0.456252	0.43	0.658232	0.917	0.705	14	SUPT16H
ZNF714	0.714	0.998273	0.428	1.4402	0.697	0.349	14	ZNF714
SMARCA4	0.714	0.825044	0.428	1.19029	0.954	0.809	14	SMARCA4
CNIH41	0.714	1.70976	0.428	2.46666	0.67	0.34	14	CNIH4
CDC451	0.711	1.72169	0.422	2.48387	0.486	0.073	14	CDC45
TEAD2	0.711	1.13814	0.422	1.64199	0.606	0.204	14	TEAD2
CCNF	0.711	1.4653	0.422	2.11398	0.486	0.072	14	CCNF
ROBO1	0.711	2.57985	0.422	3.72194	0.587	0.209	14	ROBO1
MAZ2	0.71	0.771313	0.42	1.11277	0.78	0.545	14	MAZ
C19orf481	0.709	0.413574	0.418	0.596661	0.661	0.279	14	C19orf48
BRCA11	0.709	1.07563	0.418	1.5518	0.532	0.126	14	BRCA1
H2AFY2	0.709	1.19461	0.418	1.72346	0.826	0.58	14	H2AFY2
PCM11	0.709	0.77637	0.418	1.12006	0.927	0.74	14	PCM1
DHPS	0.708	1.12586	0.416	1.62428	0.853	0.593	14	DHPS
SUZ121	0.708	1.1444	0.416	1.65102	0.761	0.434	14	SUZ12
KDM1A	0.708	2.27374	0.416	3.28032	0.881	0.693	14	KDM1A
BRCA21	0.707	1.11412	0.414	1.60733	0.514	0.103	14	BRCA2
KIF20A1	0.707	1.98286	0.414	2.86066	0.459	0.044	14	KIF20A
CFAP298	0.706	3.73527	0.412	5.38885	0.844	0.576	14	CFAP298
TUBG11	0.706	2.6391	0.412	3.80742	0.716	0.375	14	TUBG1
DBN1	0.706	1.8328	0.412	2.64417	0.908	0.751	14	DBN1
AKT3	0.706	1.37897	0.412	1.98943	0.771	0.463	14	AKT3
PHF21B	0.705	1.3023	0.41	1.87882	0.55	0.163	14	PHF21B
VEZF1	0.705	2.72253	0.41	3.92778	0.78	0.471	14	VEZF1
E2F3	0.705	1.3863	0.41	2.00001	0.569	0.19	14	E2F3
DKC1	0.704	0.850867	0.408	1.22754	0.706	0.343	14	DKC1
RND2	0.704	17.8542	0.408	25.7581	0.624	0.318	14	RND2
MND11	0.704	0.968028	0.408	1.39657	0.495	0.086	14	MND1
UBA21	0.703	1.85283	0.406	2.67308	0.862	0.652	14	UBA2
DNMT11	0.703	0.476437	0.406	0.687353	0.771	0.485	14	DNMT1
SRP9	0.703	1.48445	0.406	2.14161	0.991	0.921	14	SRP9
KHSRP1	0.702	1.78306	0.404	2.57241	0.716	0.387	14	KHSRP
TROAP1	0.702	1.97832	0.404	2.85411	0.459	0.065	14	TROAP
PHACTR4	0.702	2.51149	0.404	3.62331	0.743	0.445	14	PHACTR4
SNRPC2	0.701	2.47231	0.402	3.56679	0.862	0.681	14	SNRPC
TPR1	0.701	3.56261	0.402	5.13976	0.927	0.718	14	TPR
COL1A1	1	Inf	1	Inf	1	0.025	15	COL1A1
COL6A1	0.998	72.5561	0.996	104.676	1	0.342	15	COL6A1
COL1A2	0.998	353.242	0.996	509.62	1	0.155	15	COL1A2
LGALS1	0.995	150.556	0.99	217.207	1	0.182	15	LGALS1
COL6A2	0.992	119.555	0.984	172.482	1	0.246	15	COL6A2
COL6A3	0.988	118.555	0.976	171.039	0.977	0.01	15	COL6A3
COL3A1	0.988	198.555	0.976	286.455	0.977	0.007	15	COL3A1
PRRX1	0.976	18.5611	0.952	26.778	0.953	0.003	15	PRRX1
LMNA	0.963	17.5552	0.926	25.3268	0.977	0.372	15	LMNA
PMEPA1	0.961	31.6452	0.922	45.6544	0.977	0.271	15	PMEPA1
S100A11	0.957	32.5552	0.914	46.9672	0.953	0.087	15	S100A11
SPARC	0.954	98.5552	0.908	142.185	1	0.328	15	SPARC
SERPINH1	0.953	37.5657	0.906	54.1959	0.977	0.232	15	SERPINH1
COL4A2	0.95	8.89481	0.9	12.8325	0.977	0.26	15	COL4A2
ANXA2	0.949	20.5485	0.898	29.6452	0.977	0.298	15	ANXA2
COL4A1	0.934	19.5552	0.868	28.2122	0.93	0.136	15	COL4A1
SPATS2L1	0.932	0.437529	0.864	0.631221	0.953	0.224	15	SPATS2L
FN1	0.93	Inf	0.86	Inf	0.884	0.075	15	FN1
LAPTM4A	0.93	8.09835	0.86	11.6835	1	0.67	15	LAPTM4A
S100A10	0.926	28.5552	0.852	41.1965	0.977	0.175	15	S100A10
COL5A1	0.923	77.7055	0.846	112.105	0.884	0.103	15	COL5A1
TIMP1	0.919	32.5182	0.838	46.9138	0.93	0.177	15	TIMP1
CALD1	0.918	30.5552	0.836	44.0819	0.953	0.578	15	CALD1
TPM4	0.917	38.5552	0.834	55.6234	1	0.642	15	TPM4
OSTC	0.917	15.1446	0.834	21.849	0.977	0.501	15	OSTC
EMP32	0.916	6.87657	0.832	9.9208	0.93	0.25	15	EMP3
PPIB	0.916	20.5553	0.832	29.655	1	0.836	15	PPIB
LOXL2	0.915	18.1893	0.83	26.2417	0.837	0.02	15	LOXL2
CDC42EP5	0.914	4.24577	0.828	6.12535	0.837	0.018	15	CDC42EP5
COL5A2	0.914	33.6259	0.828	48.512	0.86	0.082	15	COL5A2
TNC	0.912	14.5552	0.824	20.9987	0.907	0.164	15	TNC
COL16A1	0.912	8.88358	0.824	12.8163	0.837	0.027	15	COL16A1
IGFBP4	0.91	15.7338	0.82	22.6991	0.884	0.147	15	IGFBP4
PDGFRB	0.907	10.569	0.814	15.2478	0.837	0.051	15	PDGFRB
MGP	0.904	41.5552	0.808	59.9515	0.814	0.028	15	MGP
FGFR1	0.902	9.65485	0.804	13.929	0.93	0.363	15	FGFR1
NPM1	0.902	24.4791	0.804	35.3158	1	0.957	15	NPM1
FKBP10	0.901	9.26597	0.802	13.368	0.907	0.229	15	FKBP10
RRBP1	0.9	10.1513	0.8	14.6452	0.953	0.307	15	RRBP1
TPM2	0.893	21.5552	0.786	31.0976	0.86	0.132	15	TPM2
POSTN	0.892	70.5353	0.784	101.761	0.791	0.016	15	POSTN
ANXA51	0.892	3.66606	0.784	5.289	0.953	0.403	15	ANXA5
WWTR11	0.892	5.50891	0.784	7.94768	0.884	0.163	15	WWTR1
ITGB5	0.887	6.78448	0.774	9.78794	0.791	0.03	15	ITGB5
CALU	0.885	10.4438	0.77	15.0672	0.977	0.568	15	CALU
LUM	0.884	12.5559	0.768	18.1143	0.791	0.046	15	LUM
HDLBP	0.884	11.8106	0.768	17.0391	0.977	0.555	15	HDLBP
EVA1B	0.883	9.05438	0.766	13.0627	0.791	0.046	15	EVA1B
EDNRA	0.88	8.24378	0.76	11.8933	0.767	0.015	15	EDNRA
RAB13	0.877	8.38846	0.754	12.102	0.884	0.234	15	RAB13
GPX8	0.876	7.56166	0.752	10.9092	0.814	0.102	15	GPX8
TWIST2	0.872	12.2395	0.744	17.6578	0.744	0.001	15	TWIST2
RUNX1	0.871	5.35194	0.742	7.72122	0.744	0.003	15	RUNX1
ITGB1	0.868	103.389	0.736	149.159	0.93	0.518	15	ITGB1
LAMA4	0.868	3.46581	0.736	5.0001	0.744	0.014	15	LAMA4
LAMB1	0.866	3.13237	0.732	4.51906	0.791	0.083	15	LAMB1
SNHG5	0.866	16.8399	0.732	24.2949	0.907	0.555	15	SNHG5
LMAN1	0.863	9.74996	0.726	14.0662	0.907	0.358	15	LMAN1
MMP14	0.862	12.1347	0.724	17.5066	0.744	0.047	15	MMP14
SELENOM1	0.861	4.55412	0.722	6.57021	0.86	0.292	15	SELENOM
AEBP1	0.86	5.58575	0.72	8.05853	0.814	0.13	15	AEBP1
BGN	0.859	53.2078	0.718	76.7627	0.721	0.005	15	BGN
CTSK	0.859	3.31113	0.718	4.77696	0.721	0.007	15	CTSK
PLOD1	0.859	4.56712	0.718	6.58897	0.814	0.211	15	PLOD1
PTK7	0.858	13.6974	0.716	19.7611	0.791	0.192	15	PTK7
PDGFRA	0.858	2.81343	0.716	4.05893	0.721	0.009	15	PDGFRA
MAP3K20	0.857	3.04226	0.714	4.38905	0.814	0.144	15	MAP3K20
INHBA	0.856	46.0579	0.712	66.4476	0.721	0.014	15	INHBA
P4HA2	0.855	8.31042	0.71	11.9894	0.767	0.083	15	P4HA2
FAM114A1	0.855	5.49752	0.71	7.93125	0.744	0.06	15	FAM114A1
KDELR2	0.854	15.4989	0.708	22.3602	0.953	0.545	15	KDELR2
MFAP2	0.854	11.8204	0.708	17.0533	0.884	0.287	15	MFAP2
CAST1	0.853	6.20193	0.706	8.94749	0.86	0.198	15	CAST
SPON2	0.853	0.580699	0.706	0.837771	0.721	0.021	15	SPON2
SDC2	0.848	8.9351	0.696	12.8906	0.837	0.203	15	SDC2
SSR3	0.848	17.1296	0.696	24.7127	0.953	0.523	15	SSR3
DDR2	0.848	6.76617	0.696	9.76152	0.744	0.069	15	DDR2
EMILIN1	0.846	8.22406	0.692	11.8648	0.698	0.01	15	EMILIN1
FBLN2	0.845	2.09623	0.69	3.02422	0.721	0.045	15	FBLN2
VGLL41	0.845	3.51414	0.69	5.06983	0.93	0.507	15	VGLL4
FLNA	0.842	20.1932	0.684	29.1326	0.907	0.376	15	FLNA
EMP1	0.842	2.02127	0.684	2.91607	0.698	0.021	15	EMP1
SSR2	0.842	9.68848	0.684	13.9775	1	0.799	15	SSR2
YBX31	0.84	3.05839	0.68	4.41233	0.814	0.22	15	YBX3
AK5	0.839	7.99654	0.678	11.5366	0.698	0.034	15	AK5
CD164	0.835	3.38196	0.67	4.87913	0.814	0.25	15	CD164
FCGRT	0.834	3.20332	0.668	4.62141	0.698	0.052	15	FCGRT
HSP90B1	0.834	49.5552	0.668	71.4931	0.977	0.737	15	HSP90B1
TRAM11	0.834	2.8172	0.668	4.06436	0.837	0.293	15	TRAM1
NBL1	0.828	7.33913	0.656	10.5881	0.674	0.041	15	NBL1
NKD1	0.827	8.92622	0.654	12.8778	0.721	0.136	15	NKD1
PCOLCE	0.826	14.0151	0.652	20.2195	0.698	0.099	15	PCOLCE
PRRX2	0.825	5.9631	0.65	8.60293	0.651	0.001	15	PRRX2
PDIA3	0.824	11.3153	0.648	16.3245	0.953	0.719	15	PDIA3
TWIST1	0.824	2.80004	0.648	4.0396	0.651	0.004	15	TWIST1
TMEM263	0.823	4.26622	0.646	6.15485	0.814	0.24	15	TMEM263
PRDX4	0.822	6.40596	0.644	9.24184	0.907	0.542	15	PRDX4
CLIC1	0.821	40.5373	0.642	58.483	0.86	0.445	15	CLIC1
REXO2	0.819	14.1319	0.638	20.3881	0.814	0.267	15	REXO2
SEMA5A	0.819	4.08728	0.638	5.8967	0.721	0.114	15	SEMA5A
CCDC85B	0.818	8.10667	0.636	11.6955	0.977	0.546	15	CCDC85B
CREB3L1	0.817	4.76979	0.634	6.88135	0.651	0.024	15	CREB3L1
NUPR1	0.814	1.55399	0.628	2.24193	0.674	0.058	15	NUPR1
NKD2	0.813	5.23164	0.626	7.54765	0.651	0.044	15	NKD2
PPP1R15A	0.811	0.532738	0.622	0.768579	0.884	0.401	15	PPP1R15A
ACTN1	0.811	9.55521	0.622	13.7853	0.837	0.304	15	ACTN1
LRP1	0.811	3.8318	0.622	5.52812	0.86	0.404	15	LRP1
GSTO1	0.81	18.1271	0.62	26.1519	0.791	0.289	15	GSTO1
RBMS1	0.81	3.12877	0.62	4.51387	0.791	0.235	15	RBMS1
SEC24D	0.809	3.37823	0.618	4.87376	0.674	0.086	15	SEC24D
CREB3L2	0.807	2.93272	0.614	4.23103	0.674	0.079	15	CREB3L2
RAB34	0.806	5.99601	0.612	8.65042	0.698	0.134	15	RAB34
CD81	0.806	0.573678	0.612	0.827642	0.93	0.528	15	CD81
WASF21	0.806	1.04716	0.612	1.51073	0.86	0.348	15	WASF2
LIMS1	0.805	7.62303	0.61	10.9977	0.767	0.262	15	LIMS1
DAD11	0.803	4.82103	0.606	6.95527	1	0.807	15	DAD1
P3H1	0.803	6.75812	0.606	9.74991	0.674	0.09	15	P3H1
TMED92	0.802	5.09929	0.604	7.35671	0.907	0.639	15	TMED9
GREM1	0.801	37.2089	0.602	53.681	0.605	0.005	15	GREM1
TGFBI	0.801	133.555	0.602	192.679	0.628	0.035	15	TGFBI
PDIA61	0.799	4.12465	0.598	5.95061	0.977	0.737	15	PDIA6
TRIP6	0.798	1.87108	0.596	2.69939	0.721	0.164	15	TRIP6
TMED2	0.797	8.25312	0.594	11.9067	0.907	0.623	15	TMED2
NR3C1	0.797	2.51978	0.594	3.63528	0.651	0.081	15	NR3C1
RPL36AL	0.796	12.5544	0.592	18.1122	0.977	0.828	15	RPL36AL
HSPA5	0.796	10.5576	0.592	15.2313	0.93	0.73	15	HSPA5
GSN	0.796	9.41838	0.592	13.5879	0.814	0.278	15	GSN
LIMA1	0.795	1.37758	0.59	1.98743	0.744	0.192	15	LIMA1
AHNAK1	0.795	5.5641	0.59	8.02731	0.721	0.167	15	AHNAK
MRC2	0.794	6.52163	0.588	9.40872	0.651	0.099	15	MRC2
TGFB1	0.792	6.53426	0.584	9.42695	0.605	0.034	15	TGFB1
TCEAL9	0.791	3.70128	0.582	5.33982	0.86	0.512	15	TCEAL9
RCN3	0.791	4.29437	0.582	6.19546	0.628	0.063	15	RCN3
CD248	0.788	7.29919	0.576	10.5305	0.581	0.008	15	CD248
CAVIN3	0.786	22.0444	0.572	31.8034	0.581	0.013	15	CAVIN3
CAVIN1	0.785	19.4931	0.57	28.1226	0.628	0.073	15	CAVIN1
PCDH18	0.785	5.1504	0.57	7.43046	0.605	0.053	15	PCDH18
SLC1A5	0.784	6.95929	0.568	10.0401	0.628	0.088	15	SLC1A5
DCN	0.784	6.49637	0.568	9.37229	0.581	0.015	15	DCN
RHOC2	0.783	4.37669	0.566	6.31423	0.791	0.294	15	RHOC
NSA2	0.782	3.65745	0.564	5.27659	0.93	0.714	15	NSA2
MXRA81	0.782	4.54924	0.564	6.56317	0.628	0.086	15	MXRA8
ITPRIPL2	0.781	2.96938	0.562	4.28392	0.581	0.025	15	ITPRIPL2
CYTL1	0.779	4.82722	0.558	6.96421	0.558	0.001	15	CYTL1
Z97200.1	0.779	1.79182	0.558	2.58505	0.558	0.001	15	Z97200.1
FOXC1	0.778	2.26192	0.556	3.26326	0.558	0.004	15	FOXC1
APCDD1	0.777	15.974	0.554	23.0456	0.721	0.267	15	APCDD1
TGFB1I1	0.776	11.6792	0.552	16.8495	0.628	0.109	15	TGFB1I1
SERP1	0.776	5.08766	0.552	7.33994	0.86	0.57	15	SERP1
HM13	0.774	0.262506	0.548	0.378716	0.814	0.494	15	HM13
EIF4EBP1	0.774	1.66041	0.548	2.39547	0.837	0.449	15	EIF4EBP1
FOXP1	0.774	14.0062	0.548	20.2067	0.721	0.308	15	FOXP1
PRDX61	0.774	0.555213	0.548	0.801002	0.884	0.549	15	PRDX6
COPA	0.774	2.23658	0.548	3.22671	0.86	0.505	15	COPA
RHOA	0.773	16.5319	0.546	23.8505	0.953	0.713	15	RHOA
OLFM2	0.772	8.49641	0.544	12.2577	0.86	0.629	15	OLFM2
CDH11	0.772	18.1715	0.544	26.2159	0.605	0.091	15	CDH11
MLEC2	0.772	2.3197	0.544	3.34661	0.86	0.517	15	MLEC
ITGAV	0.771	9.32401	0.542	13.4517	0.651	0.147	15	ITGAV
EML4	0.771	1.55339	0.542	2.24107	0.674	0.186	15	EML4
DNAJC3	0.77	7.43387	0.54	10.7248	0.674	0.209	15	DNAJC3
KRT10	0.769	4.55167	0.538	6.56666	0.977	0.704	15	KRT10
TLN1	0.769	9.55638	0.538	13.7869	0.698	0.226	15	TLN1
SEC31A	0.768	6.63265	0.536	9.5689	0.791	0.466	15	SEC31A
CRTAP	0.768	3.03625	0.536	4.38038	0.674	0.193	15	CRTAP
CALR	0.767	15.5528	0.534	22.438	0.907	0.797	15	CALR
PFN1	0.767	60.555	0.534	87.3625	0.977	0.843	15	PFN1
SLC9A3R2	0.767	4.51989	0.534	6.52083	0.605	0.109	15	SLC9A3R2
ALX1	0.767	3.38011	0.534	4.87647	0.535	0	15	ALX1
COL18A11	0.765	6.14968	0.53	8.87212	0.628	0.16	15	COL18A1
MEF2A	0.765	1.44396	0.53	2.08319	0.721	0.245	15	MEF2A
HSPA9	0.765	0.573879	0.53	0.827932	0.907	0.69	15	HSPA9
F2R	0.765	4.45317	0.53	6.42456	0.744	0.337	15	F2R
FBN1	0.764	27.1279	0.528	39.1373	0.558	0.043	15	FBN1
RRAS	0.763	2.05601	0.526	2.96619	0.581	0.069	15	RRAS
SERPINB6	0.763	4.86505	0.526	7.01879	0.651	0.15	15	SERPINB6
LPP	0.763	1.0383	0.526	1.49795	0.628	0.156	15	LPP
EFEMP2	0.762	3.78856	0.524	5.46574	0.581	0.071	15	EFEMP2
TFG	0.762	3.76038	0.524	5.42508	0.884	0.551	15	TFG
EIF4B	0.761	1.0481	0.522	1.51209	0.953	0.724	15	EIF4B
RAB32	0.761	2.63402	0.522	3.80009	0.605	0.1	15	RAB32
S100A4	0.76	14.4303	0.52	20.8185	0.535	0.024	15	S100A4
CAPZB	0.758	7.30078	0.516	10.5328	1	0.729	15	CAPZB
CKAP4	0.756	16.1423	0.512	23.2884	0.814	0.444	15	CKAP4
LAMC1	0.756	9.79113	0.512	14.1256	0.605	0.124	15	LAMC1
NTM1	0.755	6.42641	0.51	9.27135	0.791	0.334	15	NTM
F2RL2	0.755	2.72598	0.51	3.93275	0.512	0.001	15	F2RL2
FKBP7	0.755	2.04745	0.51	2.95385	0.605	0.108	15	FKBP7
IKBIP	0.754	5.15092	0.508	7.4312	0.628	0.163	15	IKBIP
SEC61B	0.754	14.5514	0.508	20.9932	0.93	0.886	15	SEC61B
A1BG	0.753	1.00554	0.506	1.45069	0.744	0.306	15	A1BG
TNFRSF19	0.753	1.8992	0.506	2.73997	0.558	0.064	15	TNFRSF19
TXNDC5	0.753	4.39034	0.506	6.33392	0.605	0.141	15	TXNDC5
CDH2	0.247	4.68923	0.506	6.76513	0.186	0.716	15	CDH2
CNN2	0.751	13.5563	0.502	19.5576	0.814	0.393	15	CNN2
AARS	0.751	1.27778	0.502	1.84344	0.744	0.318	15	AARS
SEC13	0.751	4.30564	0.502	6.21173	0.744	0.386	15	SEC13
PYCR1	0.749	6.3493	0.498	9.1601	0.698	0.27	15	PYCR1
MGAT1	0.749	1.65351	0.498	2.38551	0.628	0.16	15	MGAT1
OLFML3	0.749	3.66941	0.498	5.29385	0.512	0.016	15	OLFML3
SLC25A61	0.748	1.91228	0.496	2.75883	0.953	0.871	15	SLC25A6
TRIB3	0.748	4.48457	0.496	6.46987	0.581	0.127	15	TRIB3
GNG51	0.748	5.53478	0.496	7.985	0.953	0.532	15	GNG5
TAGLN1	0.747	4.55521	0.494	6.57178	0.581	0.123	15	TAGLN
TMOD3	0.746	2.84287	0.492	4.10139	0.767	0.393	15	TMOD3
ANP32B1	0.746	3.52315	0.492	5.08283	0.907	0.583	15	ANP32B
LOX	0.746	1.46626	0.492	2.11537	0.558	0.076	15	LOX
RABAC1	0.745	1.85366	0.49	2.67426	1	0.829	15	RABAC1
SERTAD1	0.745	1.12363	0.49	1.62106	0.581	0.113	15	SERTAD1
FRMD6	0.745	4.4639	0.49	6.44004	0.512	0.033	15	FRMD6
SLC44A1	0.745	0.620215	0.49	0.894782	0.628	0.18	15	SLC44A1
IFI16	0.745	1.07795	0.49	1.55515	0.581	0.104	15	IFI16
ETS1	0.744	2.38179	0.488	3.4362	0.488	0.001	15	ETS1
MYO1B	0.744	4.84855	0.488	6.99498	0.581	0.14	15	MYO1B
KDELR3	0.743	6.17289	0.486	8.9056	0.512	0.033	15	KDELR3
ADAM12	0.743	8.14476	0.486	11.7504	0.512	0.03	15	ADAM12
ENG	0.742	11.2272	0.484	16.1974	0.488	0.007	15	ENG
TLE4	0.742	0.433104	0.484	0.624837	0.814	0.398	15	TLE4
HEXB	0.742	0.864613	0.484	1.24737	0.628	0.148	15	HEXB
MARVELD1	0.741	3.32021	0.482	4.79005	0.535	0.068	15	MARVELD1
S100A16	0.741	14.1744	0.482	20.4494	0.512	0.036	15	S100A16
MYH9	0.74	0.621122	0.48	0.896089	0.581	0.173	15	MYH9
IARS	0.74	1.79707	0.48	2.59263	0.721	0.376	15	IARS
FMN2	0.74	2.27759	0.48	3.28587	0.605	0.145	15	FMN2
PLS31	0.739	0.501243	0.478	0.723141	0.558	0.09	15	PLS3
EIF2S2	0.739	9.82316	0.478	14.1718	0.93	0.77	15	EIF2S2
FKBP14	0.739	3.31933	0.478	4.78878	0.581	0.139	15	FKBP14
VASN	0.738	0.363623	0.476	0.524597	0.558	0.083	15	VASN
SND1	0.738	2.02024	0.476	2.91459	0.744	0.369	15	SND1
SEC63	0.738	3.19589	0.476	4.6107	0.837	0.596	15	SEC63
EHD2	0.736	2.71057	0.472	3.91053	0.488	0.021	15	EHD2
RAB31	0.736	14.3986	0.472	20.7727	0.512	0.055	15	RAB31
WIPI1	0.736	2.86744	0.472	4.13684	0.512	0.047	15	WIPI1
CD276	0.736	2.2296	0.472	3.21663	0.698	0.243	15	CD276
TNFRSF1A2	0.736	3.05861	0.472	4.41264	0.628	0.174	15	TNFRSF1A
SLC38A21	0.735	2.15	0.47	3.1018	0.721	0.379	15	SLC38A2
TACC1	0.733	2.38495	0.466	3.44076	0.605	0.192	15	TACC1
SYNE1	0.733	1.82764	0.466	2.63673	0.698	0.29	15	SYNE1
ANXA6	0.733	12.9537	0.466	18.6883	0.744	0.318	15	ANXA6
LRP10	0.732	3.48047	0.464	5.02125	0.581	0.128	15	LRP10
CH25H	0.732	3.63992	0.464	5.25129	0.465	0.001	15	CH25H
GOLGA2	0.732	3.25245	0.464	4.69229	0.744	0.384	15	GOLGA2
SPRED1	0.731	1.1403	0.462	1.64511	0.605	0.163	15	SPRED1
SLK	0.731	1.40135	0.462	2.02171	0.674	0.26	15	SLK
PLAC9	0.731	1.77414	0.462	2.55954	0.488	0.029	15	PLAC9
SHC1	0.731	3.75787	0.462	5.42145	0.535	0.089	15	SHC1
RSL1D1	0.73	5.73491	0.46	8.27373	0.837	0.592	15	RSL1D1
MRPL51	0.73	18.3047	0.46	26.4081	0.907	0.718	15	MRPL51
SH3PXD2A	0.73	4.36714	0.46	6.30045	0.581	0.176	15	SH3PXD2A
DNAJC21	0.73	2.06526	0.46	2.97954	0.674	0.268	15	DNAJC21
CDC42EP1	0.729	3.44129	0.458	4.96473	0.535	0.088	15	CDC42EP1
RPL22L1	0.729	25.4268	0.458	36.6831	0.698	0.373	15	RPL22L1
TUBB6	0.727	12.1718	0.454	17.5601	0.628	0.19	15	TUBB6
ATP6V0E11	0.727	2.52479	0.454	3.6425	0.837	0.503	15	ATP6V0E1
COPG1	0.727	1.29831	0.454	1.87306	0.651	0.252	15	COPG1
MEG8	0.726	4.25966	0.452	6.14539	0.558	0.134	15	MEG8
ELK3	0.725	3.32452	0.45	4.79627	0.465	0.019	15	ELK3
PDLIM4	0.725	8.72298	0.45	12.5846	0.628	0.256	15	PDLIM4
ANKRD28	0.725	1.8278	0.45	2.63696	0.651	0.231	15	ANKRD28
PARVA	0.724	4.96981	0.448	7.16992	0.535	0.105	15	PARVA
CHCHD2	0.724	4.47011	0.448	6.449	0.651	0.209	15	CHCHD2
SEC61A1	0.724	5.45736	0.448	7.8733	0.698	0.394	15	SEC61A1
MAGT1	0.723	3.84437	0.446	5.54625	0.558	0.143	15	MAGT1
SNHG16	0.722	4.93521	0.444	7.12	0.86	0.525	15	SNHG16
PTEN	0.722	7.77712	0.444	11.22	0.698	0.426	15	PTEN
HEY2	0.722	2.5288	0.444	3.64828	0.488	0.061	15	HEY2
FHL3	0.722	5.07908	0.444	7.32756	0.512	0.093	15	FHL3
SNAI2	0.721	4.36093	0.442	6.29149	0.465	0.029	15	SNAI2
MYO10	0.721	3.50218	0.442	5.05258	0.651	0.248	15	MYO10
FOSL2	0.721	0.492225	0.442	0.710131	0.488	0.058	15	FOSL2
RBCK1	0.72	2.108	0.44	3.0412	0.628	0.258	15	RBCK1
SLC7A8	0.72	1.30406	0.44	1.88136	0.465	0.03	15	SLC7A8
AOPEP	0.72	1.55101	0.44	2.23764	0.488	0.061	15	AOPEP
FKBP11	0.719	4.97328	0.438	7.17492	0.535	0.136	15	FKBP11
ADGRA2	0.719	1.92047	0.438	2.77065	0.442	0.004	15	ADGRA2
LRRC17	0.719	26.869	0.438	38.7638	0.488	0.06	15	LRRC17
VMP11	0.718	0.413938	0.436	0.597187	0.744	0.396	15	VMP1
ITGA11	0.718	34.2203	0.436	49.3695	0.442	0.008	15	ITGA11
ARL6IP4	0.718	4.83955	0.436	6.982	0.907	0.651	15	ARL6IP4
NANS	0.718	3.36013	0.436	4.84764	0.651	0.273	15	NANS
PLEC1	0.718	2.78428	0.436	4.01687	0.605	0.22	15	PLEC
CARMN	0.718	6.20736	0.436	8.95533	0.442	0.006	15	CARMN
UGDH	0.718	3.22279	0.436	4.6495	0.535	0.142	15	UGDH
ARHGAP31	0.717	0.729536	0.434	1.0525	0.465	0.033	15	ARHGAP31
NID1	0.717	2.64695	0.434	3.81874	0.442	0.01	15	NID1
OAF	0.716	8.13808	0.432	11.7408	0.465	0.038	15	OAF
SORBS3	0.716	1.35785	0.432	1.95897	0.605	0.198	15	SORBS3
IRAK1	0.715	1.1793	0.43	1.70138	0.512	0.092	15	IRAK1
IL11RA	0.715	0.560988	0.43	0.809334	0.581	0.154	15	IL11RA
SEPTIN22	0.715	2.68987	0.43	3.88066	0.884	0.668	15	SEPTIN2
USO1	0.714	3.41497	0.428	4.92676	0.651	0.285	15	USO1
AMOTL1	0.713	4.81635	0.426	6.94853	0.558	0.177	15	AMOTL1
EIF3M	0.713	0.702905	0.426	1.01408	0.86	0.666	15	EIF3M
ARF1	0.713	8.0574	0.426	11.6244	0.907	0.799	15	ARF1
CANX	0.712	0.536749	0.424	0.774365	0.93	0.773	15	CANX
CAPN2	0.712	18.5388	0.424	26.7458	0.605	0.222	15	CAPN2
SPCS2	0.71	5.23618	0.42	7.55421	0.93	0.851	15	SPCS2
ARHGEF40	0.709	3.01058	0.418	4.34335	0.558	0.191	15	ARHGEF40
TMEM119	0.709	2.48336	0.418	3.58273	0.419	0	15	TMEM119
SNHG18	0.709	3.22811	0.418	4.65718	0.512	0.093	15	SNHG18
RPSA1	0.709	7.55519	0.418	10.8998	1	0.985	15	RPSA
DNPEP	0.709	0.964628	0.418	1.39166	0.605	0.212	15	DNPEP
MT-CO2	0.708	19.5552	0.416	28.2122	1	0.943	15	MT-CO2
MYDGF	0.708	14.3973	0.416	20.7709	0.791	0.531	15	MYDGF
MTDH	0.708	15.9515	0.416	23.0132	0.93	0.826	15	MTDH
EPB41L2	0.708	0.979758	0.416	1.41349	0.512	0.115	15	EPB41L2
TRIO	0.708	4.68528	0.416	6.75943	0.628	0.275	15	TRIO
ACTR2	0.708	25.5299	0.416	36.8319	0.837	0.691	15	ACTR2
COPB1	0.707	4.00816	0.414	5.78255	0.767	0.531	15	COPB1
PDLIM71	0.707	1.42939	0.414	2.06218	0.721	0.403	15	PDLIM7
IL6ST	0.707	0.668709	0.414	0.964743	0.581	0.202	15	IL6ST
ZNF593	0.707	3.41752	0.414	4.93044	0.674	0.332	15	ZNF593
NR4A1	0.706	4.87998	0.412	7.04033	0.465	0.069	15	NR4A1
HYOU1	0.706	6.32524	0.412	9.12539	0.558	0.193	15	HYOU1
TSKU	0.706	3.56633	0.412	5.14512	0.488	0.098	15	TSKU
CTSB	0.706	89.5999	0.412	129.265	0.651	0.359	15	CTSB
GNAS	0.705	24.3922	0.41	35.1906	1	0.936	15	GNAS
KANK2	0.705	1.6732	0.41	2.41392	0.442	0.038	15	KANK2
TEAD1	0.705	6.81926	0.41	9.83811	0.744	0.385	15	TEAD1
HERPUD1	0.704	3.47634	0.408	5.01529	0.744	0.397	15	HERPUD1
SSR1	0.704	12.2612	0.408	17.6892	0.674	0.446	15	SSR1
MTHFD2	0.704	5.13255	0.408	7.40471	0.581	0.211	15	MTHFD2
MSN1	0.703	1.54613	0.406	2.23059	0.651	0.276	15	MSN
PLP2	0.703	6.76605	0.406	9.76135	0.512	0.12	15	PLP2
MMP2	0.703	5.97333	0.406	8.61769	0.465	0.074	15	MMP2
THY1	0.703	14.0604	0.406	20.2849	0.698	0.423	15	THY1
SDC1	0.703	7.20992	0.406	10.4017	0.442	0.047	15	SDC1
PABPC4	0.703	5.13295	0.406	7.40528	0.698	0.379	15	PABPC4
SH3KBP1	0.702	7.92279	0.404	11.4302	0.558	0.21	15	SH3KBP1
GLT8D2	0.702	1.33858	0.404	1.93116	0.419	0.016	15	GLT8D2
PALM2-AKAP2	0.702	3.19657	0.404	4.61167	0.558	0.182	15	PALM2-AKAP2
OST41	0.702	3.61749	0.404	5.21894	0.907	0.836	15	OST4
SEC61G	0.701	3.50662	0.402	5.05899	0.953	0.93	15	SEC61G
MTHFD1L	0.701	4.93692	0.402	7.12247	0.512	0.121	15	MTHFD1L
LAMB2	0.701	0.462053	0.402	0.666601	0.512	0.115	15	LAMB2
PXDN	0.701	10.4829	0.402	15.1236	0.535	0.176	15	PXDN

[truncated: 6 more sheets: STable11 Cell Meta, STable12 NCx Cell Meta, STable13 DEGs, STable14 cycling vRGs GSEA, STable15 cycling vRGs SCENIC, STable16 cyclingvRGs SCENIC ORA]
